# Supplementary material for: ﻿Taxonomic notes on the crab-spider genera Nyctimus Thorell, 1877 and Zametopina Simon, 1909 (Araneae, Thomisidae) with descriptions of six new species from Southeast Asia
Source: Zookeys. 2025 Oct 9;1255:95–125. doi: 10.3897/zookeys.1255.158380 (PMC12531826; doi:10.3897/zookeys.1255.158380)
Supplement: XML Treatment for Nyctimus bistriatus [file zookeys.1255.158380-treatment2.xml]

<!DOCTYPE tp:taxon-treatment
  PUBLIC "-//TaxonX//DTD Taxonomic Treatment Publishing DTD v0 20100105//EN" "tax-treatment-NSO.dtd">
<tp:taxon-treatment xmlns:tp="http://www.plazi.org/taxpub"><tp:treatment-meta><kwd-group><label>Taxon classification</label><kwd>
                <named-content content-type="kingdom">Animalia</named-content>
              </kwd><kwd>
                <named-content content-type="order">Araneae</named-content>
              </kwd><kwd>
                <named-content content-type="family">Thomisidae</named-content>
              </kwd></kwd-group><mixed-citation publication-type="journal"><person-group><name><surname>Benjamin</surname><given-names>Suresh P.</given-names></name><name><surname>Dhiya’ulhaq</surname><given-names>Naufal Urfi</given-names></name><name><surname>Deeleman-Reinhold</surname><given-names>Christa</given-names></name><name><surname>Buchori</surname><given-names>Damayanti</given-names></name><name><surname>Hidayat</surname><given-names>Purnama</given-names></name><name><surname>Scheu</surname><given-names>Stefan</given-names></name><name><surname>Drescher</surname><given-names>Jochen</given-names></name></person-group><article-title>﻿Taxonomic notes on the crab-spider genera <italic><tp:taxon-name><tp:taxon-name-part taxon-name-part-type="genus" reg="Nyctimus">Nyctimus</tp:taxon-name-part></tp:taxon-name></italic> Thorell, 1877 and <italic><tp:taxon-name><tp:taxon-name-part taxon-name-part-type="genus" reg="Zametopina">Zametopina</tp:taxon-name-part></tp:taxon-name></italic> Simon, 1909 (<tp:taxon-name><tp:taxon-name-part taxon-name-part-type="order">Araneae</tp:taxon-name-part></tp:taxon-name>, <tp:taxon-name><tp:taxon-name-part taxon-name-part-type="family">Thomisidae</tp:taxon-name-part></tp:taxon-name>) with descriptions of six new species from Southeast Asia</article-title><source>Zookeys</source><day>09</day><month>10</month><year>2025</year><volume>1255</volume><fpage>95</fpage><lpage>125</lpage><pub-id pub-id-type="doi">10.3897/zookeys.1255.158380</pub-id></mixed-citation></tp:treatment-meta><tp:nomenclature><label>﻿</label><tp:taxon-name><object-id xmlns:xlink="http://www.w3.org/1999/xlink" content-type="arpha" xlink:type="simple">632872F7-93A8-58A6-A18B-482B3EEB3773</object-id>
              <tp:taxon-name-part taxon-name-part-type="genus" reg="Nyctimus">Nyctimus</tp:taxon-name-part>
              <tp:taxon-name-part taxon-name-part-type="species" reg="bistriatus">bistriatus</tp:taxon-name-part>
            </tp:taxon-name><tp:taxon-authority>Thorell, 1877</tp:taxon-authority><xref ref-type="fig" rid="F1">Figs 1</xref><xref ref-type="fig" rid="F2">, 2</xref><xref ref-type="fig" rid="F3">, 3</xref><tp:nomenclature-citation-list><tp:nomenclature-citation><tp:taxon-name>
                  <tp:taxon-name-part taxon-name-part-type="genus" reg="Nyctimus">Nyctimus</tp:taxon-name-part> <tp:taxon-name-part taxon-name-part-type="species" reg="bistriatus">bistriatus</tp:taxon-name-part></tp:taxon-name><comment>Thorell, 1877: 499; <xref ref-type="bibr" rid="B7">Lehtinen 2016</xref>: 166 (as <tp:taxon-name><tp:taxon-name-part taxon-name-part-type="genus" reg="Nyctimus">Nyctimus</tp:taxon-name-part> <tp:taxon-name-part taxon-name-part-type="species" reg="binotatus">binotatus</tp:taxon-name-part></tp:taxon-name>, lapsus).</comment></tp:nomenclature-citation><tp:nomenclature-citation><tp:taxon-name>
                  <tp:taxon-name-part taxon-name-part-type="genus" reg="Zametopias">Zametopias</tp:taxon-name-part> <tp:taxon-name-part taxon-name-part-type="species" reg="speculator">speculator</tp:taxon-name-part></tp:taxon-name><comment>Thorell, 1892: 123.</comment></tp:nomenclature-citation></tp:nomenclature-citation-list></tp:nomenclature><tp:treatment-sec sec-type="type material" id="SECID0ETJAE"><title>Type material.</title><p><bold><italic>Holotype</italic>.
              </bold> Indonesia – Sulawesi, Southeast Sulawesi Province • ♂; Kendari; 1874; O. Beccarii leg.; holotype of <italic><tp:taxon-name><tp:taxon-name-part taxon-name-part-type="genus" reg="Nyctimus">Nyctimus</tp:taxon-name-part> <tp:taxon-name-part taxon-name-part-type="species" reg="bistriatus">bistriatus</tp:taxon-name-part></tp:taxon-name></italic> Thorell, 1877; <named-content xmlns:xlink="http://www.w3.org/1999/xlink" content-type="dwc:institutional_code" xlink:title="Museo Civico di Storia Naturale Giacomo Doria" xlink:href="http://grbio.org/institution/museo-civico-di-storia-naturale-giacomo-doria" xlink:type="simple">MCSN</named-content>. Examined.</p></tp:treatment-sec><tp:treatment-sec sec-type="material" id="SECID0ENKAE"><title>Other material examined.</title><p>Brunei – Tutong District • 1♂; Bukit Sulang; 1982; N. Stork leg.; canopy fogging in primary forest; <named-content xmlns:xlink="http://www.w3.org/1999/xlink" content-type="dwc:institutional_code" xlink:title="Naturalis Biodiversity Center" xlink:href="http://grbio.org/institution/naturalis-biodiversity-center" xlink:type="simple">RMNH</named-content><named-content xmlns:xlink="http://www.w3.org/1999/xlink" content-type="dwc:institutional_code" xlink:title="Naturalis Biodiversity Center" xlink:href="http://grbio.org/institution/naturalis-biodiversity-center" xlink:type="simple">RMNH</named-content>.ARA.17873. Indonesia – Sumatra, Jambi Province • 1♀; Sarolangun, Bukit Duabelas National Park; <named-content xmlns:xlink="http://www.w3.org/1999/xlink" content-type="dwc:verbatimCoordinates" xlink:type="simple"><named-content content-type="geo-json" specific-use="{&#34;type&#34;:&#34;Point&#34;,&#34;coordinates&#34;:[102.750722,-1.982000]}" id="NCID0E5KAE" xlink:type="simple">01°58'55.2"S, 102°45'02.6"E</named-content></named-content>; elev. 73 m; 7 Oct. 2013; J. Drescher leg.; canopy fogging in rainforest; <named-content xmlns:xlink="http://www.w3.org/1999/xlink" content-type="dwc:institutional_code" xlink:title="Animal Ecology Group, J.-F. Blumenbach Institute of Zoology and Anthropology, University of Göttingen" xlink:href="http://grbio.org/institution/universit%C3%A4t-g%C3%B6ttingen" xlink:type="simple">GOET</named-content> 2013_BF2.1_AraThom051N_001 (to be transferred to <named-content xmlns:xlink="http://www.w3.org/1999/xlink" content-type="dwc:institutional_code" xlink:title="Museum Zoologicum Bogoriense" xlink:href="http://grbio.org/institution/museum-zoologicum-bogoriense" xlink:type="simple">MZB</named-content>). Malaysia – Sabah State • 1♂; Kinabalu National Park, Poring Hot Springs; <named-content xmlns:xlink="http://www.w3.org/1999/xlink" content-type="dwc:verbatimCoordinates" xlink:type="simple"><named-content content-type="geo-json" specific-use="{&#34;type&#34;:&#34;Point&#34;,&#34;coordinates&#34;:[116.700000,5.983333]}" id="NCID0EOLAE" xlink:type="simple">05°59'N, 116°42'E</named-content></named-content>; elev. 600–700 m; 27 Feb. 1996; A. Floren leg.; canopy fogging on <italic><tp:taxon-name><tp:taxon-name-part taxon-name-part-type="genus" reg="Aporosa">Aporosa</tp:taxon-name-part> <tp:taxon-name-part taxon-name-part-type="species" reg="lagenocarpa">lagenocarpa</tp:taxon-name-part></tp:taxon-name></italic> tree, in primary forest; <named-content xmlns:xlink="http://www.w3.org/1999/xlink" content-type="dwc:institutional_code" xlink:title="Naturalis Biodiversity Center" xlink:href="http://grbio.org/institution/naturalis-biodiversity-center" xlink:type="simple">RMNH</named-content><named-content xmlns:xlink="http://www.w3.org/1999/xlink" content-type="dwc:institutional_code" xlink:title="Naturalis Biodiversity Center" xlink:href="http://grbio.org/institution/naturalis-biodiversity-center" xlink:type="simple">RMNH</named-content>.ARA.17874. • 1♀; Kinabalu National Park, Poring Hot Springs; <named-content xmlns:xlink="http://www.w3.org/1999/xlink" content-type="dwc:verbatimCoordinates" xlink:type="simple"><named-content content-type="geo-json" specific-use="{&#34;type&#34;:&#34;Point&#34;,&#34;coordinates&#34;:[116.700000,5.983333]}" id="NCID0EJMAE" xlink:type="simple">05°59'N, 116°42'E</named-content></named-content>; elev. 600–700 m; 28 Mar. 1998; A. Floren leg.; canopy fogging on <italic><tp:taxon-name><tp:taxon-name-part taxon-name-part-type="genus" reg="Barringtonia">Barringtonia</tp:taxon-name-part></tp:taxon-name></italic> tree, in primary forest; <named-content xmlns:xlink="http://www.w3.org/1999/xlink" content-type="dwc:institutional_code" xlink:title="Naturalis Biodiversity Center" xlink:href="http://grbio.org/institution/naturalis-biodiversity-center" xlink:type="simple">RMNH</named-content><named-content xmlns:xlink="http://www.w3.org/1999/xlink" content-type="dwc:institutional_code" xlink:title="Naturalis Biodiversity Center" xlink:href="http://grbio.org/institution/naturalis-biodiversity-center" xlink:type="simple">RMNH</named-content>.ARA.17875. • 1♂; Kinabalu National Park, Poring Hot Springs; <named-content xmlns:xlink="http://www.w3.org/1999/xlink" content-type="dwc:verbatimCoordinates" xlink:type="simple"><named-content content-type="geo-json" specific-use="{&#34;type&#34;:&#34;Point&#34;,&#34;coordinates&#34;:[116.700000,5.983333]}" id="NCID0EANAE" xlink:type="simple">05°59'N, 116°42'E</named-content></named-content>; elev. 600–700 m; 28 Mar. 1998; A. Floren leg.; canopy fogging on <italic><tp:taxon-name><tp:taxon-name-part taxon-name-part-type="genus" reg="Dacryodes">Dacryodes</tp:taxon-name-part> <tp:taxon-name-part taxon-name-part-type="species" reg="laxa">laxa</tp:taxon-name-part></tp:taxon-name></italic> tree, in primary forest; <named-content xmlns:xlink="http://www.w3.org/1999/xlink" content-type="dwc:institutional_code" xlink:title="Naturalis Biodiversity Center" xlink:href="http://grbio.org/institution/naturalis-biodiversity-center" xlink:type="simple">RMNH</named-content><named-content xmlns:xlink="http://www.w3.org/1999/xlink" content-type="dwc:institutional_code" xlink:title="Naturalis Biodiversity Center" xlink:href="http://grbio.org/institution/naturalis-biodiversity-center" xlink:type="simple">RMNH</named-content>.ARA.17876.</p></tp:treatment-sec><tp:treatment-sec sec-type="diagnosis" id="SECID0EYNAE"><title>Diagnosis.</title><p>Males can be easily distinguished from all other congeners by the longer embolus, more than length of cymbium (in all congeners, the embolus is at most half the length of cymbium; Fig. <xref ref-type="fig" rid="F3">3A, B</xref>) and the denticulate <abbrev xmlns:xlink="http://www.w3.org/1999/xlink" xlink:title="retrolateral tibial apophysis of male palp" id="ABBRID0ECOAE" xlink:type="simple">RTA</abbrev>. Females can be easily distinguished by the single <abbrev xmlns:xlink="http://www.w3.org/1999/xlink" xlink:title="copulatory opening" id="ABBRID0EGOAE" xlink:type="simple">CO</abbrev>; CD arched, resembling a rams’ horn, more than twice the length of spermathecae (in all congeners, the <abbrev xmlns:xlink="http://www.w3.org/1999/xlink" xlink:title="copulatory opening" id="ABBRID0EKOAE" xlink:type="simple">CO</abbrev> is paired, and the CD are not longer than spermathecae; Figs <xref ref-type="fig" rid="F2">2C, D</xref>, <xref ref-type="fig" rid="F3">3C, D</xref>).</p><fig id="F2" position="float" orientation="portrait"><object-id xmlns:xlink="http://www.w3.org/1999/xlink" content-type="doi" xlink:type="simple">10.3897/zookeys.1255.158380.figure2</object-id><object-id xmlns:xlink="http://www.w3.org/1999/xlink" content-type="arpha" xlink:type="simple">497FDFC3-887F-59B5-B4D7-B587D69F550F</object-id><label>Figure 2.</label><caption><p><italic><tp:taxon-name><tp:taxon-name-part taxon-name-part-type="genus" reg="Nyctimus">Nyctimus</tp:taxon-name-part> <tp:taxon-name-part taxon-name-part-type="species" reg="bistriatus">bistriatus</tp:taxon-name-part></tp:taxon-name></italic> Thorell, 1877 female from Sumatra (2013 BF2.1 AraThom051N 001). A. Habitus, dorsal view; B. Prosoma, frontal view; C. Epigynum, ventral view; D. Epigynum, dorsal view, cleared. Scale bars: 1 mm (A); 0.5 mm (B); 0.2 mm (C, D).</p></caption><graphic xmlns:xlink="http://www.w3.org/1999/xlink" xlink:href="zookeys-1255-095_article-158380__-g002.jpg" position="float" orientation="portrait" xlink:type="simple" id="oo_1434025.jpg"><uri content-type="original_file" xlink:type="simple">https://binary.pensoft.net/fig/1434025</uri></graphic></fig><fig id="F3" position="float" orientation="portrait"><object-id xmlns:xlink="http://www.w3.org/1999/xlink" content-type="doi" xlink:type="simple">10.3897/zookeys.1255.158380.figure3</object-id><object-id xmlns:xlink="http://www.w3.org/1999/xlink" content-type="arpha" xlink:type="simple">CB4B7A86-B781-55DF-BDF2-A4939B63F2D4</object-id><label>Figure 3.</label><caption><p><italic><tp:taxon-name><tp:taxon-name-part taxon-name-part-type="genus" reg="Nyctimus">Nyctimus</tp:taxon-name-part> <tp:taxon-name-part taxon-name-part-type="species" reg="bistriatus">bistriatus</tp:taxon-name-part></tp:taxon-name></italic> Thorell, 1877 from Borneo. A. Male (<named-content xmlns:xlink="http://www.w3.org/1999/xlink" content-type="dwc:institutional_code" xlink:title="Naturalis Biodiversity Center" xlink:href="http://grbio.org/institution/naturalis-biodiversity-center" xlink:type="simple">RMNH</named-content>.ARA.17873), left palp, ventral view; B. ibid., retrolateral view; C. Female (<named-content xmlns:xlink="http://www.w3.org/1999/xlink" content-type="dwc:institutional_code" xlink:title="Naturalis Biodiversity Center" xlink:href="http://grbio.org/institution/naturalis-biodiversity-center" xlink:type="simple">RMNH</named-content>.ARA.17875), epigynum; C. ibid., ventral view; D. ibid., dorsal view. Abbreviations: CD = copulatory duct; <abbrev xmlns:xlink="http://www.w3.org/1999/xlink" xlink:title="copulatory opening" id="ABBRID0EJQAE" xlink:type="simple">CO</abbrev> = copulatory opening; E = embolus; <abbrev xmlns:xlink="http://www.w3.org/1999/xlink" xlink:title="fertilization duct" id="ABBRID0ENQAE" xlink:type="simple">FD</abbrev> = fertilization duct; <abbrev xmlns:xlink="http://www.w3.org/1999/xlink" xlink:title="retrolateral tibial apophysis of male palp" id="ABBRID0ERQAE" xlink:type="simple">RTA</abbrev> = retrolateral tibial apophysis; S = spermatheca; TH = tegular hood; <abbrev xmlns:xlink="http://www.w3.org/1999/xlink" xlink:title="ventral tibial apophysis of male palp" id="ABBRID0EVQAE" xlink:type="simple">VTA</abbrev> = ventral tibial apophysis. Scale bars: 0.2 mm.</p></caption><graphic xmlns:xlink="http://www.w3.org/1999/xlink" xlink:href="zookeys-1255-095_article-158380__-g003.jpg" position="float" orientation="portrait" xlink:type="simple" id="oo_1434026.jpg"><uri content-type="original_file" xlink:type="simple">https://binary.pensoft.net/fig/1434026</uri></graphic></fig></tp:treatment-sec><tp:treatment-sec sec-type="description" id="SECID0E5QAE"><title>Description.</title><p><bold>Male</bold> (<named-content xmlns:xlink="http://www.w3.org/1999/xlink" content-type="dwc:institutional_code" xlink:title="Naturalis Biodiversity Center" xlink:href="http://grbio.org/institution/naturalis-biodiversity-center" xlink:type="simple">RMNH</named-content>.ARA.17873; Figs <xref ref-type="fig" rid="F1">1A</xref>, <xref ref-type="fig" rid="F3">3A, B</xref>). Total length 2.85. Prosoma length 1.42; width 1.26. Opisthosoma length 1.43; width 1.17. Diameter of eyes: <abbrev xmlns:xlink="http://www.w3.org/1999/xlink" xlink:title="anterior median eye" id="ABBRID0ESRAE" xlink:type="simple">AME</abbrev> 0.09; <abbrev xmlns:xlink="http://www.w3.org/1999/xlink" xlink:title="anterior lateral eye" id="ABBRID0EWRAE" xlink:type="simple">ALE</abbrev> 0.15; <abbrev xmlns:xlink="http://www.w3.org/1999/xlink" xlink:title="posterior lateral eye" id="ABBRID0E1RAE" xlink:type="simple">PLE</abbrev> 0.14 <abbrev xmlns:xlink="http://www.w3.org/1999/xlink" xlink:title="posterior median eye" id="ABBRID0E5RAE" xlink:type="simple">PME</abbrev> 0.07. Interdistances between eyes: <abbrev xmlns:xlink="http://www.w3.org/1999/xlink" xlink:title="anterior median eye" id="ABBRID0ECSAE" xlink:type="simple">AME</abbrev>–<abbrev xmlns:xlink="http://www.w3.org/1999/xlink" xlink:title="anterior median eye" id="ABBRID0EGSAE" xlink:type="simple">AME</abbrev> 0.50; <abbrev xmlns:xlink="http://www.w3.org/1999/xlink" xlink:title="anterior median eye" id="ABBRID0EKSAE" xlink:type="simple">AME</abbrev>–<abbrev xmlns:xlink="http://www.w3.org/1999/xlink" xlink:title="anterior lateral eye" id="ABBRID0EOSAE" xlink:type="simple">ALE</abbrev> 0.10; <abbrev xmlns:xlink="http://www.w3.org/1999/xlink" xlink:title="anterior lateral eye" id="ABBRID0ESSAE" xlink:type="simple">ALE</abbrev>–<abbrev xmlns:xlink="http://www.w3.org/1999/xlink" xlink:title="anterior lateral eye" id="ABBRID0EWSAE" xlink:type="simple">ALE</abbrev> 0.86; <abbrev xmlns:xlink="http://www.w3.org/1999/xlink" xlink:title="posterior median eye" id="ABBRID0E1SAE" xlink:type="simple">PME</abbrev>–<abbrev xmlns:xlink="http://www.w3.org/1999/xlink" xlink:title="posterior median eye" id="ABBRID0E5SAE" xlink:type="simple">PME</abbrev> 0.70; <abbrev xmlns:xlink="http://www.w3.org/1999/xlink" xlink:title="posterior median eye" id="ABBRID0ECTAE" xlink:type="simple">PME</abbrev>–<abbrev xmlns:xlink="http://www.w3.org/1999/xlink" xlink:title="posterior lateral eye" id="ABBRID0EGTAE" xlink:type="simple">PLE</abbrev> 0.20; <abbrev xmlns:xlink="http://www.w3.org/1999/xlink" xlink:title="anterior lateral eye" id="ABBRID0EKTAE" xlink:type="simple">ALE</abbrev>–<abbrev xmlns:xlink="http://www.w3.org/1999/xlink" xlink:title="posterior lateral eye" id="ABBRID0EOTAE" xlink:type="simple">PLE</abbrev> 0.18; <abbrev xmlns:xlink="http://www.w3.org/1999/xlink" xlink:title="anterior median eye" id="ABBRID0ESTAE" xlink:type="simple">AME</abbrev>–<abbrev xmlns:xlink="http://www.w3.org/1999/xlink" xlink:title="posterior median eye" id="ABBRID0EWTAE" xlink:type="simple">PME</abbrev> 0.13; <abbrev xmlns:xlink="http://www.w3.org/1999/xlink" xlink:title="posterior lateral eye" id="ABBRID0E1TAE" xlink:type="simple">PLE</abbrev>–<abbrev xmlns:xlink="http://www.w3.org/1999/xlink" xlink:title="posterior lateral eye" id="ABBRID0E5TAE" xlink:type="simple">PLE</abbrev> 1.09. Leg measurements: leg I 3.3 (1.0, 0.5, 1.0, 0.8, 0.5). Prosoma cuboid, almost as long as wide; dorsally blackish brown, surface granulated; laterally with two rows of long, curved macrosetae originating on small tubercles. All eyes are very far apart, especially between the median eyes. Chelicerae, labium and sternum blackish brown; sternum with small dents. Legs dark brown except femora III and IV, which are yellow; femora and tibiae I–IV with two long spines; patellae I–IV with one distal long spine. Opisthosoma dorsally greyish black with many long setae; five large sigillae present, arranged in a triangular formation; venter greyish black.</p><p>Palp (Fig. <xref ref-type="fig" rid="F3">3A, B</xref>): cymbium oval. Embolus long, whip-like, looping over the retro­lateral side of bulb, half of its length covered by the cymbium. Tegular hood small, located close to the base of bulb. <abbrev xmlns:xlink="http://www.w3.org/1999/xlink" xlink:title="retrolateral tibial apophysis of male palp" id="ABBRID0EIUAE" xlink:type="simple">RTA</abbrev> large, roughly trapezoid, laterally protruding, distal half with denticles on all sides. <abbrev xmlns:xlink="http://www.w3.org/1999/xlink" xlink:title="ventral tibial apophysis of male palp" id="ABBRID0EMUAE" xlink:type="simple">VTA</abbrev> long, digitiform; apically flexed with tip ventrally curved.</p><p><bold>Female</bold> (<named-content xmlns:xlink="http://www.w3.org/1999/xlink" content-type="dwc:institutional_code" xlink:title="Naturalis Biodiversity Center" xlink:href="http://grbio.org/institution/naturalis-biodiversity-center" xlink:type="simple">RMNH</named-content>.ARA.17875; Figs <xref ref-type="fig" rid="F1">1B</xref>, <xref ref-type="fig" rid="F3">3C, D</xref>). Total length 3.32. Prosoma length 1.15; width 1.30. Opisthosoma length 2.17; width 1.95. Diameter of eyes: <abbrev xmlns:xlink="http://www.w3.org/1999/xlink" xlink:title="anterior median eye" id="ABBRID0EAVAE" xlink:type="simple">AME</abbrev> 0.08; <abbrev xmlns:xlink="http://www.w3.org/1999/xlink" xlink:title="anterior lateral eye" id="ABBRID0EEVAE" xlink:type="simple">ALE</abbrev> 0.13; <abbrev xmlns:xlink="http://www.w3.org/1999/xlink" xlink:title="posterior lateral eye" id="ABBRID0EIVAE" xlink:type="simple">PLE</abbrev> 0.16; <abbrev xmlns:xlink="http://www.w3.org/1999/xlink" xlink:title="posterior median eye" id="ABBRID0EMVAE" xlink:type="simple">PME</abbrev> 0.06. Interdistances between eyes: <abbrev xmlns:xlink="http://www.w3.org/1999/xlink" xlink:title="anterior median eye" id="ABBRID0EQVAE" xlink:type="simple">AME</abbrev>–<abbrev xmlns:xlink="http://www.w3.org/1999/xlink" xlink:title="anterior median eye" id="ABBRID0EUVAE" xlink:type="simple">AME</abbrev> 0.56; <abbrev xmlns:xlink="http://www.w3.org/1999/xlink" xlink:title="anterior median eye" id="ABBRID0EYVAE" xlink:type="simple">AME</abbrev>–<abbrev xmlns:xlink="http://www.w3.org/1999/xlink" xlink:title="anterior lateral eye" id="ABBRID0E3VAE" xlink:type="simple">ALE</abbrev> 0.10; <abbrev xmlns:xlink="http://www.w3.org/1999/xlink" xlink:title="anterior lateral eye" id="ABBRID0EAWAE" xlink:type="simple">ALE</abbrev>–<abbrev xmlns:xlink="http://www.w3.org/1999/xlink" xlink:title="anterior lateral eye" id="ABBRID0EEWAE" xlink:type="simple">ALE</abbrev> 0.86; <abbrev xmlns:xlink="http://www.w3.org/1999/xlink" xlink:title="posterior median eye" id="ABBRID0EIWAE" xlink:type="simple">PME</abbrev>–<abbrev xmlns:xlink="http://www.w3.org/1999/xlink" xlink:title="posterior median eye" id="ABBRID0EMWAE" xlink:type="simple">PME</abbrev> 0.64; <abbrev xmlns:xlink="http://www.w3.org/1999/xlink" xlink:title="posterior median eye" id="ABBRID0EQWAE" xlink:type="simple">PME</abbrev>–<abbrev xmlns:xlink="http://www.w3.org/1999/xlink" xlink:title="posterior lateral eye" id="ABBRID0EUWAE" xlink:type="simple">PLE</abbrev> 0.21; <abbrev xmlns:xlink="http://www.w3.org/1999/xlink" xlink:title="anterior lateral eye" id="ABBRID0EYWAE" xlink:type="simple">ALE</abbrev>–<abbrev xmlns:xlink="http://www.w3.org/1999/xlink" xlink:title="posterior lateral eye" id="ABBRID0E3WAE" xlink:type="simple">PLE</abbrev> 0.18; <abbrev xmlns:xlink="http://www.w3.org/1999/xlink" xlink:title="anterior median eye" id="ABBRID0EAXAE" xlink:type="simple">AME</abbrev>–<abbrev xmlns:xlink="http://www.w3.org/1999/xlink" xlink:title="posterior median eye" id="ABBRID0EEXAE" xlink:type="simple">PME</abbrev> 0.16; <abbrev xmlns:xlink="http://www.w3.org/1999/xlink" xlink:title="posterior lateral eye" id="ABBRID0EIXAE" xlink:type="simple">PLE</abbrev>–<abbrev xmlns:xlink="http://www.w3.org/1999/xlink" xlink:title="posterior lateral eye" id="ABBRID0EMXAE" xlink:type="simple">PLE</abbrev> 1.09. Leg measurements: leg I 5.3 (1.6, 0.6, 1.3, 1.0, 0.8). Habitus as in male, except opisthosoma dorsally lighter than male and the presence of white spots as shown in Fig. <xref ref-type="fig" rid="F1">1B</xref>.</p><p>Epigynum (Figs <xref ref-type="fig" rid="F2">2C, D</xref>, <xref ref-type="fig" rid="F3">3C, D</xref>): exterior plate roughly pentagonal. Atrium inconspicuous. <abbrev xmlns:xlink="http://www.w3.org/1999/xlink" xlink:title="copulatory opening" id="ABBRID0E5XAE" xlink:type="simple">CO</abbrev> oval, single, large, CD long; divided into a very wide, ramshorn-shaped initial part and a narrow, C-shaped later part. Spermatheca globular, approximately as wide as <abbrev xmlns:xlink="http://www.w3.org/1999/xlink" xlink:title="copulatory opening" id="ABBRID0ECYAE" xlink:type="simple">CO</abbrev>; anteriorly with a small bump; posteriorly extended.</p></tp:treatment-sec><tp:treatment-sec sec-type="distribution" id="SECID0EGYAE"><title>Distribution.</title><p>Brunei, Malaysia (Borneo: Sabah), Indonesia (Sumatra: Jambi; Sulawesi: Southeast Sulawesi) (Fig. <xref ref-type="fig" rid="F19">19</xref>).</p></tp:treatment-sec><tp:treatment-sec><!--Section generated to contain objects referenced in tp:taxon-treatment.--><fig id="F1" position="float" orientation="portrait"><object-id xmlns:xlink="http://www.w3.org/1999/xlink" content-type="doi" xlink:type="simple">10.3897/zookeys.1255.158380.figure1</object-id><object-id xmlns:xlink="http://www.w3.org/1999/xlink" content-type="arpha" xlink:type="simple">31E252FE-1613-5AF0-A347-D13FF8923700</object-id><label>Figure 1.</label><caption><p><italic><tp:taxon-name><tp:taxon-name-part taxon-name-part-type="genus" reg="Nyctimus">Nyctimus</tp:taxon-name-part> <tp:taxon-name-part taxon-name-part-type="species" reg="bistriatus">bistriatus</tp:taxon-name-part></tp:taxon-name></italic> Thorell, 1877 from Borneo; habitus, dorsal view. A. Male (<named-content xmlns:xlink="http://www.w3.org/1999/xlink" content-type="dwc:institutional_code" xlink:title="Naturalis Biodiversity Center" xlink:href="http://grbio.org/institution/naturalis-biodiversity-center" xlink:type="simple">RMNH</named-content>.ARA.17873); B. Female (<named-content xmlns:xlink="http://www.w3.org/1999/xlink" content-type="dwc:institutional_code" xlink:title="Naturalis Biodiversity Center" xlink:href="http://grbio.org/institution/naturalis-biodiversity-center" xlink:type="simple">RMNH</named-content>.ARA.17875). Scale bars: 0.5 mm.</p></caption><graphic xmlns:xlink="http://www.w3.org/1999/xlink" xlink:href="zookeys-1255-095_article-158380__-g001.jpg" position="float" orientation="portrait" xlink:type="simple" id="oo_1434024.jpg"><uri content-type="original_file" xlink:type="simple">https://binary.pensoft.net/fig/1434024</uri></graphic></fig><fig id="F19" position="float" orientation="portrait"><object-id xmlns:xlink="http://www.w3.org/1999/xlink" content-type="doi" xlink:type="simple">10.3897/zookeys.1255.158380.figure19</object-id><object-id xmlns:xlink="http://www.w3.org/1999/xlink" content-type="arpha" xlink:type="simple">25EAD12D-97A1-5D0F-B2EE-A5F83C6F9CB9</object-id><label>Figure 19.</label><caption><p>Distribution of all described <italic><tp:taxon-name><tp:taxon-name-part taxon-name-part-type="genus" reg="Nyctimus">Nyctimus</tp:taxon-name-part></tp:taxon-name></italic> and <italic><tp:taxon-name><tp:taxon-name-part taxon-name-part-type="genus" reg="Zametopina">Zametopina</tp:taxon-name-part></tp:taxon-name></italic> (<tp:taxon-name><tp:taxon-name-part taxon-name-part-type="order">Araneae</tp:taxon-name-part></tp:taxon-name>: <tp:taxon-name><tp:taxon-name-part taxon-name-part-type="family">Thomisidae</tp:taxon-name-part></tp:taxon-name>) species. Grey circles surrounding white dots indicate species collected from the same or very closely located sampling points in Brunei, Sabah (Malaysia), and Jambi (Indonesia).</p></caption><graphic xmlns:xlink="http://www.w3.org/1999/xlink" xlink:href="zookeys-1255-095_article-158380__-g019.jpg" position="float" orientation="portrait" xlink:type="simple" id="oo_1434042.jpg"><uri content-type="original_file" xlink:type="simple">https://binary.pensoft.net/fig/1434042</uri></graphic></fig></tp:treatment-sec><ref-list><ref id="B7"><mixed-citation xmlns:xlink="http://www.w3.org/1999/xlink" xlink:type="simple"><person-group><name name-style="western"><surname>Lehtinen</surname><given-names>PT</given-names></name></person-group> (<year>2016</year>) <article-title>Significance of oriental taxa in phylogeny of crab spiders (<tp:taxon-name><tp:taxon-name-part taxon-name-part-type="family">Thomisidae</tp:taxon-name-part></tp:taxon-name> s.lat. and Stiphropodidae).</article-title><source>Indian Journal of Arachnology</source><volume>5</volume>: <fpage>143</fpage>–<lpage>171</lpage>.</mixed-citation></ref></ref-list></tp:taxon-treatment>
