# Supplementary material for: ﻿Taxonomic notes on the crab-spider genera Nyctimus Thorell, 1877 and Zametopina Simon, 1909 (Araneae, Thomisidae) with descriptions of six new species from Southeast Asia
Source: Zookeys. 2025 Oct 9;1255:95–125. doi: 10.3897/zookeys.1255.158380 (PMC12531826; doi:10.3897/zookeys.1255.158380)
Supplement: XML Treatment for Nyctimus falcatus [file zookeys.1255.158380-treatment3.xml]

<!DOCTYPE tp:taxon-treatment
  PUBLIC "-//TaxonX//DTD Taxonomic Treatment Publishing DTD v0 20100105//EN" "tax-treatment-NSO.dtd">
<tp:taxon-treatment xmlns:tp="http://www.plazi.org/taxpub"><tp:treatment-meta><kwd-group><label>Taxon classification</label><kwd>
                <named-content content-type="kingdom">Animalia</named-content>
              </kwd><kwd>
                <named-content content-type="order">Araneae</named-content>
              </kwd><kwd>
                <named-content content-type="family">Thomisidae</named-content>
              </kwd></kwd-group><mixed-citation publication-type="journal"><person-group><name><surname>Benjamin</surname><given-names>Suresh P.</given-names></name><name><surname>Dhiya’ulhaq</surname><given-names>Naufal Urfi</given-names></name><name><surname>Deeleman-Reinhold</surname><given-names>Christa</given-names></name><name><surname>Buchori</surname><given-names>Damayanti</given-names></name><name><surname>Hidayat</surname><given-names>Purnama</given-names></name><name><surname>Scheu</surname><given-names>Stefan</given-names></name><name><surname>Drescher</surname><given-names>Jochen</given-names></name></person-group><article-title>﻿Taxonomic notes on the crab-spider genera <italic><tp:taxon-name><tp:taxon-name-part taxon-name-part-type="genus" reg="Nyctimus">Nyctimus</tp:taxon-name-part></tp:taxon-name></italic> Thorell, 1877 and <italic><tp:taxon-name><tp:taxon-name-part taxon-name-part-type="genus" reg="Zametopina">Zametopina</tp:taxon-name-part></tp:taxon-name></italic> Simon, 1909 (<tp:taxon-name><tp:taxon-name-part taxon-name-part-type="order">Araneae</tp:taxon-name-part></tp:taxon-name>, <tp:taxon-name><tp:taxon-name-part taxon-name-part-type="family">Thomisidae</tp:taxon-name-part></tp:taxon-name>) with descriptions of six new species from Southeast Asia</article-title><source>Zookeys</source><day>09</day><month>10</month><year>2025</year><volume>1255</volume><fpage>95</fpage><lpage>125</lpage><pub-id pub-id-type="doi">10.3897/zookeys.1255.158380</pub-id></mixed-citation></tp:treatment-meta><tp:nomenclature><label>﻿</label><tp:taxon-name><object-id xmlns:xlink="http://www.w3.org/1999/xlink" content-type="arpha" xlink:type="simple">10A23D92-4157-560C-B4FD-69AF2B3C67A8</object-id>
              <tp:taxon-name-part taxon-name-part-type="genus" reg="Nyctimus">Nyctimus</tp:taxon-name-part>
              <tp:taxon-name-part taxon-name-part-type="species" reg="falcatus">falcatus</tp:taxon-name-part>
              <object-id xmlns:xlink="http://www.w3.org/1999/xlink" content-type="zoobank" xlink:type="simple">https://zoobank.org/8DF08156-9B26-4343-95A5-641924B7AC50</object-id>
            </tp:taxon-name><tp:taxon-authority>Benjamin &amp; Dhiya’ulhaq</tp:taxon-authority><tp:taxon-status xmlns:xlink="http://www.w3.org/1999/xlink" xlink:type="simple">sp. nov.</tp:taxon-status><xref ref-type="fig" rid="F4">Fig. 4</xref></tp:nomenclature><tp:treatment-sec sec-type="etymology" id="SECID0E5ZAE"><title>Etymology.</title><p>The species epithet <italic>falcatus</italic> is derived from the Latin word <italic>falx</italic>/<italic>falcis</italic>, meaning “sickle” or “scythe.” It refers to the distinctly curved, sickle-shaped embolus of the male palp, a diagnostic feature of the species.</p></tp:treatment-sec><tp:treatment-sec sec-type="type material" id="SECID0ES1AE"><title>Type material.</title><p><bold><italic>Holotype</italic>.
              </bold> Thailand – Phang Nga Province • ♂; Khao Lak National Park; no more label data; <named-content xmlns:xlink="http://www.w3.org/1999/xlink" content-type="dwc:institutional_code" xlink:title="Naturalis Biodiversity Center" xlink:href="http://grbio.org/institution/naturalis-biodiversity-center" xlink:type="simple">RMNH</named-content><named-content xmlns:xlink="http://www.w3.org/1999/xlink" content-type="dwc:institutional_code" xlink:title="Naturalis Biodiversity Center" xlink:href="http://grbio.org/institution/naturalis-biodiversity-center" xlink:type="simple">RMNH</named-content>.ARA.17861.</p></tp:treatment-sec><tp:treatment-sec sec-type="diagnosis" id="SECID0EF2AE"><title>Diagnosis.</title><p>Males are very similar to <italic><tp:taxon-name><tp:taxon-name-part taxon-name-part-type="genus" reg="Nyctimus">N.</tp:taxon-name-part> <tp:taxon-name-part taxon-name-part-type="species" reg="saksang">saksang</tp:taxon-name-part></tp:taxon-name></italic> sp. nov., in having a similar sickle-shaped embolus, but they can be easily distinguished from it by the large, digitiform <abbrev xmlns:xlink="http://www.w3.org/1999/xlink" xlink:title="ventral tibial apophysis of male palp" id="ABBRID0EW2AE" xlink:type="simple">VTA</abbrev>, attached distally on the <abbrev xmlns:xlink="http://www.w3.org/1999/xlink" xlink:title="retrolateral tibial apophysis of male palp" id="ABBRID0E12AE" xlink:type="simple">RTA</abbrev> (the corresponding part in <italic><tp:taxon-name><tp:taxon-name-part taxon-name-part-type="genus" reg="Nyctimus">N.</tp:taxon-name-part> <tp:taxon-name-part taxon-name-part-type="species" reg="saksang">saksang</tp:taxon-name-part></tp:taxon-name></italic>, sp. nov., is much smaller and attached medially on the ventral lobe of <abbrev xmlns:xlink="http://www.w3.org/1999/xlink" xlink:title="retrolateral tibial apophysis of male palp" id="ABBRID0EJ3AE" xlink:type="simple">RTA</abbrev>; Fig. <xref ref-type="fig" rid="F4">4B</xref> vs Figs <xref ref-type="fig" rid="F16">16C</xref>, <xref ref-type="fig" rid="F17">17A</xref>).</p></tp:treatment-sec><tp:treatment-sec sec-type="description" id="SECID0EZ3AE"><title>Description.</title><p><bold>Male</bold> (holotype <named-content xmlns:xlink="http://www.w3.org/1999/xlink" content-type="dwc:institutional_code" xlink:title="Naturalis Biodiversity Center" xlink:href="http://grbio.org/institution/naturalis-biodiversity-center" xlink:type="simple">RMNH</named-content>.ARA.17861; Fig. <xref ref-type="fig" rid="F4">4</xref>). Total length: 2.36. Prosoma length 1.23; width: 1.05. Opisthosoma length 1.13; width 1.02. Diameter of eyes: <abbrev xmlns:xlink="http://www.w3.org/1999/xlink" xlink:title="anterior median eye" id="ABBRID0EJ4AE" xlink:type="simple">AME</abbrev> 0.08; <abbrev xmlns:xlink="http://www.w3.org/1999/xlink" xlink:title="anterior lateral eye" id="ABBRID0EN4AE" xlink:type="simple">ALE</abbrev> 0.15; <abbrev xmlns:xlink="http://www.w3.org/1999/xlink" xlink:title="posterior lateral eye" id="ABBRID0ER4AE" xlink:type="simple">PLE</abbrev> 0.14; <abbrev xmlns:xlink="http://www.w3.org/1999/xlink" xlink:title="posterior median eye" id="ABBRID0EV4AE" xlink:type="simple">PME</abbrev> 0.05. Interdistances between eyes: <abbrev xmlns:xlink="http://www.w3.org/1999/xlink" xlink:title="anterior median eye" id="ABBRID0EZ4AE" xlink:type="simple">AME</abbrev>–<abbrev xmlns:xlink="http://www.w3.org/1999/xlink" xlink:title="anterior median eye" id="ABBRID0E44AE" xlink:type="simple">AME</abbrev> 0.27; <abbrev xmlns:xlink="http://www.w3.org/1999/xlink" xlink:title="anterior median eye" id="ABBRID0EB5AE" xlink:type="simple">AME</abbrev>–<abbrev xmlns:xlink="http://www.w3.org/1999/xlink" xlink:title="anterior lateral eye" id="ABBRID0EF5AE" xlink:type="simple">ALE</abbrev> 0.08; <abbrev xmlns:xlink="http://www.w3.org/1999/xlink" xlink:title="anterior lateral eye" id="ABBRID0EJ5AE" xlink:type="simple">ALE</abbrev>–<abbrev xmlns:xlink="http://www.w3.org/1999/xlink" xlink:title="anterior lateral eye" id="ABBRID0EN5AE" xlink:type="simple">ALE</abbrev> 0.59; <abbrev xmlns:xlink="http://www.w3.org/1999/xlink" xlink:title="posterior median eye" id="ABBRID0ER5AE" xlink:type="simple">PME</abbrev>–<abbrev xmlns:xlink="http://www.w3.org/1999/xlink" xlink:title="posterior median eye" id="ABBRID0EV5AE" xlink:type="simple">PME</abbrev> 026; <abbrev xmlns:xlink="http://www.w3.org/1999/xlink" xlink:title="posterior median eye" id="ABBRID0EZ5AE" xlink:type="simple">PME</abbrev>–<abbrev xmlns:xlink="http://www.w3.org/1999/xlink" xlink:title="posterior lateral eye" id="ABBRID0E45AE" xlink:type="simple">PLE</abbrev> 0.27; <abbrev xmlns:xlink="http://www.w3.org/1999/xlink" xlink:title="anterior lateral eye" id="ABBRID0EB6AE" xlink:type="simple">ALE</abbrev>–<abbrev xmlns:xlink="http://www.w3.org/1999/xlink" xlink:title="posterior lateral eye" id="ABBRID0EF6AE" xlink:type="simple">PLE</abbrev> 0.18; <abbrev xmlns:xlink="http://www.w3.org/1999/xlink" xlink:title="anterior median eye" id="ABBRID0EJ6AE" xlink:type="simple">AME</abbrev>–<abbrev xmlns:xlink="http://www.w3.org/1999/xlink" xlink:title="posterior median eye" id="ABBRID0EN6AE" xlink:type="simple">PME</abbrev> 0.14; <abbrev xmlns:xlink="http://www.w3.org/1999/xlink" xlink:title="posterior lateral eye" id="ABBRID0ER6AE" xlink:type="simple">PLE</abbrev>–<abbrev xmlns:xlink="http://www.w3.org/1999/xlink" xlink:title="posterior lateral eye" id="ABBRID0EV6AE" xlink:type="simple">PLE</abbrev> 0.79. Prosoma cuboid, almost as long as wide, dark reddish brown; surface weakly granulated; laterally adorned with long macrosetae, each arising from a small tubercle. Chelicerae and sternum coloured as prosoma. Front legs brown; back legs brown except for the white femora III and IV. Opisthosoma round, light brown; dorsally covered with scutum; five large sigillae present, arranged in a triangular formation.</p><fig id="F4" position="float" orientation="portrait"><object-id xmlns:xlink="http://www.w3.org/1999/xlink" content-type="doi" xlink:type="simple">10.3897/zookeys.1255.158380.figure4</object-id><object-id xmlns:xlink="http://www.w3.org/1999/xlink" content-type="arpha" xlink:type="simple">3A0E07D1-379E-5999-88BF-818BAF2D9541</object-id><label>Figure 4.</label><caption><p><italic><tp:taxon-name><tp:taxon-name-part taxon-name-part-type="genus" reg="Nyctimus">Nyctimus</tp:taxon-name-part> <tp:taxon-name-part taxon-name-part-type="species" reg="falcatus">falcatus</tp:taxon-name-part></tp:taxon-name></italic> Benjamin &amp; Dhiya’ulhaq, sp. nov., male holotype (<named-content xmlns:xlink="http://www.w3.org/1999/xlink" content-type="dwc:institutional_code" xlink:title="Naturalis Biodiversity Center" xlink:href="http://grbio.org/institution/naturalis-biodiversity-center" xlink:type="simple">RMNH</named-content>.ARA.17861). A. Habitus, dorsal view; B. Left palp, ventral view; C. Left palpal tibia, retrolateral view. Abbreviations: E = embolus; <abbrev xmlns:xlink="http://www.w3.org/1999/xlink" xlink:title="retrolateral tibial apophysis of male palp" id="ABBRID0ERAAG" xlink:type="simple">RTA</abbrev> = retrolateral tibial apophysis; TH = tegular hood; <abbrev xmlns:xlink="http://www.w3.org/1999/xlink" xlink:title="ventral tibial apophysis of male palp" id="ABBRID0EVAAG" xlink:type="simple">VTA</abbrev> = ventral tibial apophysis. Scale bars: 0.5 mm (A); 0.2 mm (B, C).</p></caption><graphic xmlns:xlink="http://www.w3.org/1999/xlink" xlink:href="zookeys-1255-095_article-158380__-g004.jpg" position="float" orientation="portrait" xlink:type="simple" id="oo_1434027.jpg"><uri content-type="original_file" xlink:type="simple">https://binary.pensoft.net/fig/1434027</uri></graphic></fig><p>Palp (Fig. <xref ref-type="fig" rid="F4">4B, C</xref>): cymbium oval. Embolus sickle-shaped. Tegulum round, with a small triangular projection next to the embolus; tegular hood small. <abbrev xmlns:xlink="http://www.w3.org/1999/xlink" xlink:title="retrolateral tibial apophysis of male palp" id="ABBRID0EEBAG" xlink:type="simple">RTA</abbrev> wide trapezoid; <abbrev xmlns:xlink="http://www.w3.org/1999/xlink" xlink:title="ventral tibial apophysis of male palp" id="ABBRID0EIBAG" xlink:type="simple">VTA</abbrev> large, digitiform, attached distally on the <abbrev xmlns:xlink="http://www.w3.org/1999/xlink" xlink:title="retrolateral tibial apophysis of male palp" id="ABBRID0EMBAG" xlink:type="simple">RTA</abbrev>.</p><p><bold>Female.</bold> Unknown.</p></tp:treatment-sec><tp:treatment-sec sec-type="distribution" id="SECID0EUBAG"><title>Distribution.</title><p>Only known from the type locality (Thailand: Phang Nga) (Fig. <xref ref-type="fig" rid="F19">19</xref>).</p></tp:treatment-sec><tp:treatment-sec sec-type="remarks" id="SECID0E5BAG"><title>Remarks.</title><p>The specimen is partially damaged: both first legs are broken and incomplete, and the remaining legs are mostly missing or fragmented.</p></tp:treatment-sec><tp:treatment-sec><!--Section generated to contain objects referenced in tp:taxon-treatment.--><fig id="F16" position="float" orientation="portrait"><object-id xmlns:xlink="http://www.w3.org/1999/xlink" content-type="doi" xlink:type="simple">10.3897/zookeys.1255.158380.figure16</object-id><object-id xmlns:xlink="http://www.w3.org/1999/xlink" content-type="arpha" xlink:type="simple">3E528DB0-A02B-58FD-9162-7D5109A60611</object-id><label>Figure 16.</label><caption><p><italic><tp:taxon-name><tp:taxon-name-part taxon-name-part-type="genus" reg="Nyctimus">Nyctimus</tp:taxon-name-part> <tp:taxon-name-part taxon-name-part-type="species" reg="saksang">saksang</tp:taxon-name-part></tp:taxon-name></italic> Dhiya’ulhaq &amp; Benjamin, sp. nov. male holotype (AraThom036N 2013 HF2.1 001). A. Habitus, dorsal view; B. Habitus, ventral view; C. Left palp, ventral view; D. Left palp, retrolateral view. Scale bars: 1 mm (A, B); 0.2 mm (C, D).</p></caption><graphic xmlns:xlink="http://www.w3.org/1999/xlink" xlink:href="zookeys-1255-095_article-158380__-g016.jpg" position="float" orientation="portrait" xlink:type="simple" id="oo_1434039.jpg"><uri content-type="original_file" xlink:type="simple">https://binary.pensoft.net/fig/1434039</uri></graphic></fig><fig id="F17" position="float" orientation="portrait"><object-id xmlns:xlink="http://www.w3.org/1999/xlink" content-type="doi" xlink:type="simple">10.3897/zookeys.1255.158380.figure17</object-id><object-id xmlns:xlink="http://www.w3.org/1999/xlink" content-type="arpha" xlink:type="simple">F2C4794A-8B31-59EA-800C-B73684B147AF</object-id><label>Figure 17.</label><caption><p><italic><tp:taxon-name><tp:taxon-name-part taxon-name-part-type="genus" reg="Nyctimus">Nyctimus</tp:taxon-name-part> <tp:taxon-name-part taxon-name-part-type="species" reg="saksang">saksang</tp:taxon-name-part></tp:taxon-name></italic> Dhiya’ulhaq &amp; Benjamin, sp. nov. male holotype (AraThom036N 2013 HF2.1 001). A. Left palp, ventral view; B. Left palp, retrolateral view. Abbreviations: DL = dorsal lobe; E = embolus; ML = medial lobe; <abbrev xmlns:xlink="http://www.w3.org/1999/xlink" xlink:title="retrolateral tibial apophysis of male palp" id="ABBRID0E3GAI" xlink:type="simple">RTA</abbrev> = retrolateral tibial apophysis; TH = tegular hood; <abbrev xmlns:xlink="http://www.w3.org/1999/xlink" xlink:title="ventral tibial apophysis of male palp" id="ABBRID0EAHAI" xlink:type="simple">VTA</abbrev> = ventral tibial apophysis; VL = ventral lobe. Scale bar: 0.2 mm.</p></caption><graphic xmlns:xlink="http://www.w3.org/1999/xlink" xlink:href="zookeys-1255-095_article-158380__-g017.jpg" position="float" orientation="portrait" xlink:type="simple" id="oo_1434040.jpg"><uri content-type="original_file" xlink:type="simple">https://binary.pensoft.net/fig/1434040</uri></graphic></fig><fig id="F19" position="float" orientation="portrait"><object-id xmlns:xlink="http://www.w3.org/1999/xlink" content-type="doi" xlink:type="simple">10.3897/zookeys.1255.158380.figure19</object-id><object-id xmlns:xlink="http://www.w3.org/1999/xlink" content-type="arpha" xlink:type="simple">25EAD12D-97A1-5D0F-B2EE-A5F83C6F9CB9</object-id><label>Figure 19.</label><caption><p>Distribution of all described <italic><tp:taxon-name><tp:taxon-name-part taxon-name-part-type="genus" reg="Nyctimus">Nyctimus</tp:taxon-name-part></tp:taxon-name></italic> and <italic><tp:taxon-name><tp:taxon-name-part taxon-name-part-type="genus" reg="Zametopina">Zametopina</tp:taxon-name-part></tp:taxon-name></italic> (<tp:taxon-name><tp:taxon-name-part taxon-name-part-type="order">Araneae</tp:taxon-name-part></tp:taxon-name>: <tp:taxon-name><tp:taxon-name-part taxon-name-part-type="family">Thomisidae</tp:taxon-name-part></tp:taxon-name>) species. Grey circles surrounding white dots indicate species collected from the same or very closely located sampling points in Brunei, Sabah (Malaysia), and Jambi (Indonesia).</p></caption><graphic xmlns:xlink="http://www.w3.org/1999/xlink" xlink:href="zookeys-1255-095_article-158380__-g019.jpg" position="float" orientation="portrait" xlink:type="simple" id="oo_1434042.jpg"><uri content-type="original_file" xlink:type="simple">https://binary.pensoft.net/fig/1434042</uri></graphic></fig></tp:treatment-sec></tp:taxon-treatment>
