# Supplementary material for: ﻿Taxonomic notes on the crab-spider genera Nyctimus Thorell, 1877 and Zametopina Simon, 1909 (Araneae, Thomisidae) with descriptions of six new species from Southeast Asia
Source: Zookeys. 2025 Oct 9;1255:95–125. doi: 10.3897/zookeys.1255.158380 (PMC12531826; doi:10.3897/zookeys.1255.158380)
Supplement: XML Treatment for Nyctimus mutilloides [file zookeys.1255.158380-treatment5.xml]

<!DOCTYPE tp:taxon-treatment
  PUBLIC "-//TaxonX//DTD Taxonomic Treatment Publishing DTD v0 20100105//EN" "tax-treatment-NSO.dtd">
<tp:taxon-treatment xmlns:tp="http://www.plazi.org/taxpub"><tp:treatment-meta><kwd-group><label>Taxon classification</label><kwd>
                <named-content content-type="kingdom">Animalia</named-content>
              </kwd><kwd>
                <named-content content-type="order">Araneae</named-content>
              </kwd><kwd>
                <named-content content-type="family">Thomisidae</named-content>
              </kwd></kwd-group><mixed-citation publication-type="journal"><person-group><name><surname>Benjamin</surname><given-names>Suresh P.</given-names></name><name><surname>Dhiya’ulhaq</surname><given-names>Naufal Urfi</given-names></name><name><surname>Deeleman-Reinhold</surname><given-names>Christa</given-names></name><name><surname>Buchori</surname><given-names>Damayanti</given-names></name><name><surname>Hidayat</surname><given-names>Purnama</given-names></name><name><surname>Scheu</surname><given-names>Stefan</given-names></name><name><surname>Drescher</surname><given-names>Jochen</given-names></name></person-group><article-title>﻿Taxonomic notes on the crab-spider genera <italic><tp:taxon-name><tp:taxon-name-part taxon-name-part-type="genus" reg="Nyctimus">Nyctimus</tp:taxon-name-part></tp:taxon-name></italic> Thorell, 1877 and <italic><tp:taxon-name><tp:taxon-name-part taxon-name-part-type="genus" reg="Zametopina">Zametopina</tp:taxon-name-part></tp:taxon-name></italic> Simon, 1909 (<tp:taxon-name><tp:taxon-name-part taxon-name-part-type="order">Araneae</tp:taxon-name-part></tp:taxon-name>, <tp:taxon-name><tp:taxon-name-part taxon-name-part-type="family">Thomisidae</tp:taxon-name-part></tp:taxon-name>) with descriptions of six new species from Southeast Asia</article-title><source>Zookeys</source><day>09</day><month>10</month><year>2025</year><volume>1255</volume><fpage>95</fpage><lpage>125</lpage><pub-id pub-id-type="doi">10.3897/zookeys.1255.158380</pub-id></mixed-citation></tp:treatment-meta><tp:nomenclature><label>﻿</label><tp:taxon-name><object-id xmlns:xlink="http://www.w3.org/1999/xlink" content-type="arpha" xlink:type="simple">5A830190-ADB7-526B-8CE7-B63CF6B773FB</object-id>
              <tp:taxon-name-part taxon-name-part-type="genus" reg="Nyctimus">Nyctimus</tp:taxon-name-part>
              <tp:taxon-name-part taxon-name-part-type="species" reg="mutilloides">mutilloides</tp:taxon-name-part>
              <object-id xmlns:xlink="http://www.w3.org/1999/xlink" content-type="zoobank" xlink:type="simple">https://zoobank.org/04BD7F24-E0FF-49A5-A849-3C9430494FA4</object-id>
            </tp:taxon-name><tp:taxon-authority>Benjamin &amp; Dhiya’ulhaq</tp:taxon-authority><tp:taxon-status xmlns:xlink="http://www.w3.org/1999/xlink" xlink:type="simple">sp. nov.</tp:taxon-status><xref ref-type="fig" rid="F8">Fig. 8</xref></tp:nomenclature><tp:treatment-sec sec-type="etymology" id="SECID0EMSAG"><title>Etymology.</title><p>The specific epithet is derived from the latin name of the velvet ant family <tp:taxon-name><tp:taxon-name-part taxon-name-part-type="family">Mutillidae</tp:taxon-name-part></tp:taxon-name>, and the Greek-derived suffix -<italic>oides</italic>, meaning “resembling” or “like.” Thus, <italic>mutilloides</italic> translates to “mutillid-like,” referring to the spider’s striking abdominal patterns resembling abdominal markings of certain trogaspidiine mutillids.</p></tp:treatment-sec><tp:treatment-sec sec-type="type material" id="SECID0EDTAG"><title>Type material.</title><p><bold><italic>Holotype</italic>.
              </bold> Malaysia – Sabah State • ♂; Kinabalu National Park, Poring Hot Springs; <named-content xmlns:xlink="http://www.w3.org/1999/xlink" content-type="dwc:verbatimCoordinates" xlink:type="simple"><named-content content-type="geo-json" specific-use="{&#34;type&#34;:&#34;Point&#34;,&#34;coordinates&#34;:[116.700000,5.983333]}" id="NCID0ERTAG" xlink:type="simple">05°59'N, 116°42’E</named-content></named-content>; elev. 600–700 m; 9 Feb. 1997; A. Floren leg.; canopy fogging; <named-content xmlns:xlink="http://www.w3.org/1999/xlink" content-type="dwc:institutional_code" xlink:title="Naturalis Biodiversity Center" xlink:href="http://grbio.org/institution/naturalis-biodiversity-center" xlink:type="simple">RMNH</named-content><named-content xmlns:xlink="http://www.w3.org/1999/xlink" content-type="dwc:institutional_code" xlink:title="Naturalis Biodiversity Center" xlink:href="http://grbio.org/institution/naturalis-biodiversity-center" xlink:type="simple">RMNH</named-content>.ARA.17882.</p></tp:treatment-sec><tp:treatment-sec sec-type="diagnosis" id="SECID0E5TAG"><title>Diagnosis.</title><p><italic><tp:taxon-name><tp:taxon-name-part taxon-name-part-type="genus" reg="Nyctimus">Nyctimus</tp:taxon-name-part> <tp:taxon-name-part taxon-name-part-type="species" reg="mutilloides">mutilloides</tp:taxon-name-part></tp:taxon-name></italic>, sp. nov., can be readily distinguished from its congeners by its vivid white markings on the opisthosoma, forming a pattern highly suggestive of mutillid wasps (spots on all congeners). Furthermore, the male palp has a claw-shaped embolus that juts out from the distal margin of the bulb (different in other congeners; Fig. <xref ref-type="fig" rid="F8">8B, C</xref>).</p><fig id="F8" position="float" orientation="portrait"><object-id xmlns:xlink="http://www.w3.org/1999/xlink" content-type="doi" xlink:type="simple">10.3897/zookeys.1255.158380.figure8</object-id><object-id xmlns:xlink="http://www.w3.org/1999/xlink" content-type="arpha" xlink:type="simple">453A54FE-27B2-5FE9-A824-8261491E5CEE</object-id><label>Figure 8.</label><caption><p><italic><tp:taxon-name><tp:taxon-name-part taxon-name-part-type="genus" reg="Nyctimus">Nyctimus</tp:taxon-name-part> <tp:taxon-name-part taxon-name-part-type="species" reg="mutilloides">mutilloides</tp:taxon-name-part></tp:taxon-name></italic> Benjamin &amp; Dhiya’ulhaq, sp. nov., male holotype (<named-content xmlns:xlink="http://www.w3.org/1999/xlink" content-type="dwc:institutional_code" xlink:title="Naturalis Biodiversity Center" xlink:href="http://grbio.org/institution/naturalis-biodiversity-center" xlink:type="simple">RMNH</named-content>.ARA.17882). A. Habitus, dorsal view; B. Left palp ventral view; C. Left palp retrolateral view. Abbreviations: E = embolus; <abbrev xmlns:xlink="http://www.w3.org/1999/xlink" xlink:title="retrolateral tibial apophysis of male palp" id="ABBRID0EKVAG" xlink:type="simple">RTA</abbrev> = retrolateral tibial apophysis; TH = tegular hood; <abbrev xmlns:xlink="http://www.w3.org/1999/xlink" xlink:title="ventral tibial apophysis of male palp" id="ABBRID0EOVAG" xlink:type="simple">VTA</abbrev> = ventral tibial apophysis. Scale bars: 0.5 mm (A); 0.2 mm (B, C).</p></caption><graphic xmlns:xlink="http://www.w3.org/1999/xlink" xlink:href="zookeys-1255-095_article-158380__-g008.jpg" position="float" orientation="portrait" xlink:type="simple" id="oo_1434031.jpg"><uri content-type="original_file" xlink:type="simple">https://binary.pensoft.net/fig/1434031</uri></graphic></fig></tp:treatment-sec><tp:treatment-sec sec-type="description" id="SECID0EXVAG"><title>Description.</title><p><bold>Male</bold> (holotype <named-content xmlns:xlink="http://www.w3.org/1999/xlink" content-type="dwc:institutional_code" xlink:title="Naturalis Biodiversity Center" xlink:href="http://grbio.org/institution/naturalis-biodiversity-center" xlink:type="simple">RMNH</named-content>.ARA.17882; Fig. <xref ref-type="fig" rid="F8">8</xref>). Total length 2.80. Prosoma length 1.22; width 1.23. Opisthosoma length 1.57; width 1.22. Diameter of eyes: <abbrev xmlns:xlink="http://www.w3.org/1999/xlink" xlink:title="anterior median eye" id="ABBRID0EHWAG" xlink:type="simple">AME</abbrev> 0.07; <abbrev xmlns:xlink="http://www.w3.org/1999/xlink" xlink:title="anterior lateral eye" id="ABBRID0ELWAG" xlink:type="simple">ALE</abbrev> 0.12; <abbrev xmlns:xlink="http://www.w3.org/1999/xlink" xlink:title="posterior lateral eye" id="ABBRID0EPWAG" xlink:type="simple">PLE</abbrev> 0.10; <abbrev xmlns:xlink="http://www.w3.org/1999/xlink" xlink:title="posterior median eye" id="ABBRID0ETWAG" xlink:type="simple">PME</abbrev> 0.08. Interdistances between eyes: <abbrev xmlns:xlink="http://www.w3.org/1999/xlink" xlink:title="anterior median eye" id="ABBRID0EXWAG" xlink:type="simple">AME</abbrev>–<abbrev xmlns:xlink="http://www.w3.org/1999/xlink" xlink:title="anterior median eye" id="ABBRID0E2WAG" xlink:type="simple">AME</abbrev> 0.16; <abbrev xmlns:xlink="http://www.w3.org/1999/xlink" xlink:title="anterior median eye" id="ABBRID0E6WAG" xlink:type="simple">AME</abbrev>–<abbrev xmlns:xlink="http://www.w3.org/1999/xlink" xlink:title="anterior lateral eye" id="ABBRID0EDXAG" xlink:type="simple">ALE</abbrev> 0.11; <abbrev xmlns:xlink="http://www.w3.org/1999/xlink" xlink:title="anterior lateral eye" id="ABBRID0EHXAG" xlink:type="simple">ALE</abbrev>–<abbrev xmlns:xlink="http://www.w3.org/1999/xlink" xlink:title="anterior lateral eye" id="ABBRID0ELXAG" xlink:type="simple">ALE</abbrev> 0.39; <abbrev xmlns:xlink="http://www.w3.org/1999/xlink" xlink:title="posterior median eye" id="ABBRID0EPXAG" xlink:type="simple">PME</abbrev>–<abbrev xmlns:xlink="http://www.w3.org/1999/xlink" xlink:title="posterior median eye" id="ABBRID0ETXAG" xlink:type="simple">PME</abbrev> 0.2; <abbrev xmlns:xlink="http://www.w3.org/1999/xlink" xlink:title="posterior median eye" id="ABBRID0EXXAG" xlink:type="simple">PME</abbrev>–<abbrev xmlns:xlink="http://www.w3.org/1999/xlink" xlink:title="posterior lateral eye" id="ABBRID0E2XAG" xlink:type="simple">PLE</abbrev> 0.18; <abbrev xmlns:xlink="http://www.w3.org/1999/xlink" xlink:title="anterior lateral eye" id="ABBRID0E6XAG" xlink:type="simple">ALE</abbrev>–<abbrev xmlns:xlink="http://www.w3.org/1999/xlink" xlink:title="posterior lateral eye" id="ABBRID0EDYAG" xlink:type="simple">PLE</abbrev> 0.10; <abbrev xmlns:xlink="http://www.w3.org/1999/xlink" xlink:title="anterior median eye" id="ABBRID0EHYAG" xlink:type="simple">AME</abbrev>–<abbrev xmlns:xlink="http://www.w3.org/1999/xlink" xlink:title="posterior median eye" id="ABBRID0ELYAG" xlink:type="simple">PME</abbrev> 0.07; <abbrev xmlns:xlink="http://www.w3.org/1999/xlink" xlink:title="posterior lateral eye" id="ABBRID0EPYAG" xlink:type="simple">PLE</abbrev>–<abbrev xmlns:xlink="http://www.w3.org/1999/xlink" xlink:title="posterior lateral eye" id="ABBRID0ETYAG" xlink:type="simple">PLE</abbrev> 0.69. Prosoma cuboid, almost as long as wide, slightly flattened, weakly granulated, dark brown with darker margins, laterally adorned with long macrosetae; cephalic region elevated. Legs slender, pale yellow with indistinct annulations. No conspicuous spines observed. Opisthosoma oval, dorsoventrally flattened, with white spots and bands on black background.</p><p>Palp (Fig. <xref ref-type="fig" rid="F8">8B, C</xref>): cymbium slender, oval; tip rounded. Embolus claw-shaped, curved with a pointed tip, emerging distally from the tegulum. Tegulum oval; tegular hood wide, located retrolaterally near the base. <abbrev xmlns:xlink="http://www.w3.org/1999/xlink" xlink:title="retrolateral tibial apophysis of male palp" id="ABBRID0E4YAG" xlink:type="simple">RTA</abbrev> bilobed; both lobes roughly triangular; dorsal lobe with a serrated edge. <abbrev xmlns:xlink="http://www.w3.org/1999/xlink" xlink:title="ventral tibial apophysis of male palp" id="ABBRID0EBZAG" xlink:type="simple">VTA</abbrev> short, thumb-shaped, and slightly curved.</p><p><bold>Female.</bold> Unknown.</p></tp:treatment-sec><tp:treatment-sec sec-type="distribution" id="SECID0EJZAG"><title>Distribution.</title><p>Known only from the type locality (Malaysia: Borneo: Sabah) (Fig. <xref ref-type="fig" rid="F19">19</xref>).</p></tp:treatment-sec><tp:treatment-sec sec-type="remarks" id="SECID0ETZAG"><title>Remarks.</title><p>The white dots and stripes on the opisthosoma of <italic><tp:taxon-name><tp:taxon-name-part taxon-name-part-type="genus" reg="Nyctimus">N.</tp:taxon-name-part> <tp:taxon-name-part taxon-name-part-type="species" reg="mutilloides">mutilloides</tp:taxon-name-part></tp:taxon-name></italic> are reminiscent of those of mutillid wasps, especially those of the tribe <tp:taxon-name><tp:taxon-name-part taxon-name-part-type="tribe">Trogaspidiini</tp:taxon-name-part></tp:taxon-name> (see figs 26–37 in <xref ref-type="bibr" rid="B10">Okayasu 2023</xref>). Whether this constitutes a form of Batesian mimicry is unclear, but it is possible given that certain <tp:taxon-name><tp:taxon-name-part taxon-name-part-type="family">Gnaphosidae</tp:taxon-name-part></tp:taxon-name>, <tp:taxon-name><tp:taxon-name-part taxon-name-part-type="family">Salticidae</tp:taxon-name-part></tp:taxon-name>, and <tp:taxon-name><tp:taxon-name-part taxon-name-part-type="family">Clubionidae</tp:taxon-name-part></tp:taxon-name> seem to mimic velvet ants (<xref ref-type="bibr" rid="B9">Nentwig 2008</xref>). Its presence in canopy fogging samples indicates an arboreal lifestyle, a noteworthy ecological trait within the genus. Further surveys and molecular data could shed light on its placement within <italic><tp:taxon-name><tp:taxon-name-part taxon-name-part-type="genus" reg="Nyctimus">Nyctimus</tp:taxon-name-part></tp:taxon-name></italic> and potential mimicry evolution in this group.</p></tp:treatment-sec><tp:treatment-sec><!--Section generated to contain objects referenced in tp:taxon-treatment.--><fig id="F19" position="float" orientation="portrait"><object-id xmlns:xlink="http://www.w3.org/1999/xlink" content-type="doi" xlink:type="simple">10.3897/zookeys.1255.158380.figure19</object-id><object-id xmlns:xlink="http://www.w3.org/1999/xlink" content-type="arpha" xlink:type="simple">25EAD12D-97A1-5D0F-B2EE-A5F83C6F9CB9</object-id><label>Figure 19.</label><caption><p>Distribution of all described <italic><tp:taxon-name><tp:taxon-name-part taxon-name-part-type="genus" reg="Nyctimus">Nyctimus</tp:taxon-name-part></tp:taxon-name></italic> and <italic><tp:taxon-name><tp:taxon-name-part taxon-name-part-type="genus" reg="Zametopina">Zametopina</tp:taxon-name-part></tp:taxon-name></italic> (<tp:taxon-name><tp:taxon-name-part taxon-name-part-type="order">Araneae</tp:taxon-name-part></tp:taxon-name>: <tp:taxon-name><tp:taxon-name-part taxon-name-part-type="family">Thomisidae</tp:taxon-name-part></tp:taxon-name>) species. Grey circles surrounding white dots indicate species collected from the same or very closely located sampling points in Brunei, Sabah (Malaysia), and Jambi (Indonesia).</p></caption><graphic xmlns:xlink="http://www.w3.org/1999/xlink" xlink:href="zookeys-1255-095_article-158380__-g019.jpg" position="float" orientation="portrait" xlink:type="simple" id="oo_1434042.jpg"><uri content-type="original_file" xlink:type="simple">https://binary.pensoft.net/fig/1434042</uri></graphic></fig></tp:treatment-sec><ref-list><ref id="B10"><mixed-citation xmlns:xlink="http://www.w3.org/1999/xlink" xlink:type="simple"><person-group><name name-style="western"><surname>Okayasu</surname><given-names>J</given-names></name></person-group> (<year>2023</year>) Love is in the air and beyond the ocean: taxonomic review of <italic><tp:taxon-name><tp:taxon-name-part taxon-name-part-type="genus">Neotrogaspidia</tp:taxon-name-part></tp:taxon-name></italic> Lelej (<tp:taxon-name><tp:taxon-name-part taxon-name-part-type="order">Hymenoptera</tp:taxon-name-part></tp:taxon-name>: <tp:taxon-name><tp:taxon-name-part taxon-name-part-type="family">Mutillidae</tp:taxon-name-part></tp:taxon-name>: <tp:taxon-name><tp:taxon-name-part taxon-name-part-type="tribe">Trogaspidiini</tp:taxon-name-part></tp:taxon-name>) in Northeast Asia highlights its unique distributional pattern. Entomological Science 26(1): e12532. <ext-link xlink:href="10.1111/ens.12532" ext-link-type="doi" xlink:type="simple">https://doi.org/10.1111/ens.12532</ext-link></mixed-citation></ref><ref id="B9"><mixed-citation xmlns:xlink="http://www.w3.org/1999/xlink" xlink:type="simple"><person-group><name name-style="western"><surname>Nentwig</surname><given-names>W</given-names></name></person-group> (<year>2008</year>) <article-title>A mimicry complex between mutillid wasps (<tp:taxon-name><tp:taxon-name-part taxon-name-part-type="order">Hymenoptera</tp:taxon-name-part></tp:taxon-name>: <tp:taxon-name><tp:taxon-name-part taxon-name-part-type="family">Mutillidae</tp:taxon-name-part></tp:taxon-name>) and spiders (<tp:taxon-name><tp:taxon-name-part taxon-name-part-type="order">Araneae</tp:taxon-name-part></tp:taxon-name>).</article-title><source>Studies on Neotropical Fauna and Environment</source><volume>20</volume>(<issue>2</issue>): <fpage>113</fpage>–<lpage>116</lpage>. <ext-link xlink:href="10.1080/01650528509360679" ext-link-type="doi" xlink:type="simple">https://doi.org/10.1080/01650528509360679</ext-link></mixed-citation></ref></ref-list></tp:taxon-treatment>
