# Supplementary material for: ﻿Taxonomic notes on the crab-spider genera Nyctimus Thorell, 1877 and Zametopina Simon, 1909 (Araneae, Thomisidae) with descriptions of six new species from Southeast Asia
Source: Zookeys. 2025 Oct 9;1255:95–125. doi: 10.3897/zookeys.1255.158380 (PMC12531826; doi:10.3897/zookeys.1255.158380)
Supplement: XML Treatment for Nyctimus rendang [file zookeys.1255.158380-treatment7.xml]

<!DOCTYPE tp:taxon-treatment
  PUBLIC "-//TaxonX//DTD Taxonomic Treatment Publishing DTD v0 20100105//EN" "tax-treatment-NSO.dtd">
<tp:taxon-treatment xmlns:tp="http://www.plazi.org/taxpub"><tp:treatment-meta><kwd-group><label>Taxon classification</label><kwd>
                <named-content content-type="kingdom">Animalia</named-content>
              </kwd><kwd>
                <named-content content-type="order">Araneae</named-content>
              </kwd><kwd>
                <named-content content-type="family">Thomisidae</named-content>
              </kwd></kwd-group><mixed-citation publication-type="journal"><person-group><name><surname>Benjamin</surname><given-names>Suresh P.</given-names></name><name><surname>Dhiya’ulhaq</surname><given-names>Naufal Urfi</given-names></name><name><surname>Deeleman-Reinhold</surname><given-names>Christa</given-names></name><name><surname>Buchori</surname><given-names>Damayanti</given-names></name><name><surname>Hidayat</surname><given-names>Purnama</given-names></name><name><surname>Scheu</surname><given-names>Stefan</given-names></name><name><surname>Drescher</surname><given-names>Jochen</given-names></name></person-group><article-title>﻿Taxonomic notes on the crab-spider genera <italic><tp:taxon-name><tp:taxon-name-part taxon-name-part-type="genus" reg="Nyctimus">Nyctimus</tp:taxon-name-part></tp:taxon-name></italic> Thorell, 1877 and <italic><tp:taxon-name><tp:taxon-name-part taxon-name-part-type="genus" reg="Zametopina">Zametopina</tp:taxon-name-part></tp:taxon-name></italic> Simon, 1909 (<tp:taxon-name><tp:taxon-name-part taxon-name-part-type="order">Araneae</tp:taxon-name-part></tp:taxon-name>, <tp:taxon-name><tp:taxon-name-part taxon-name-part-type="family">Thomisidae</tp:taxon-name-part></tp:taxon-name>) with descriptions of six new species from Southeast Asia</article-title><source>Zookeys</source><day>09</day><month>10</month><year>2025</year><volume>1255</volume><fpage>95</fpage><lpage>125</lpage><pub-id pub-id-type="doi">10.3897/zookeys.1255.158380</pub-id></mixed-citation></tp:treatment-meta><tp:nomenclature><label>﻿</label><tp:taxon-name><object-id xmlns:xlink="http://www.w3.org/1999/xlink" content-type="arpha" xlink:type="simple">043239DA-7E40-5B97-9B41-29D6254CD462</object-id>
              <tp:taxon-name-part taxon-name-part-type="genus" reg="Nyctimus">Nyctimus</tp:taxon-name-part>
              <tp:taxon-name-part taxon-name-part-type="species" reg="rendang">rendang</tp:taxon-name-part>
              <object-id xmlns:xlink="http://www.w3.org/1999/xlink" content-type="zoobank" xlink:type="simple">https://zoobank.org/D674C659-6FE3-41A2-9484-300E4C2A918D</object-id>
            </tp:taxon-name><tp:taxon-authority>Dhiya’ulhaq &amp; Benjamin</tp:taxon-authority><tp:taxon-status xmlns:xlink="http://www.w3.org/1999/xlink" xlink:type="simple">sp. nov.</tp:taxon-status><xref ref-type="fig" rid="F13">Figs 13</xref><xref ref-type="fig" rid="F14">, 14</xref><xref ref-type="fig" rid="F15">, 15</xref></tp:nomenclature><tp:treatment-sec sec-type="etymology" id="SECID0EOQBG"><title>Etymology.</title><p>The specific epithet refers to a meat dish associated with the cuisine of the Minangkabau people from West Sumatra. The meat is slow-cooked in a plethora of spices, giving it a dark colouration. The dark colour of <italic><tp:taxon-name><tp:taxon-name-part taxon-name-part-type="genus" reg="Nyctimus">N.</tp:taxon-name-part> <tp:taxon-name-part taxon-name-part-type="species" reg="rendang">rendang</tp:taxon-name-part></tp:taxon-name></italic>, sp. nov., is reminiscent of the colour of this dish.</p></tp:treatment-sec><tp:treatment-sec sec-type="type material" id="SECID0E6QBG"><title>Type material.</title><p><bold><italic>Holotype</italic>.
              </bold> Indonesia – Sumatra, Jambi Province • ♂; Sarolangun, Air Hitam, Desa Baru; <named-content xmlns:xlink="http://www.w3.org/1999/xlink" content-type="dwc:verbatimCoordinates" xlink:type="simple"><named-content content-type="geo-json" specific-use="{&#34;type&#34;:&#34;Point&#34;,&#34;coordinates&#34;:[102.770778,-2.030417]}" id="NCID0ENRBG" xlink:type="simple">02°01'49.5"S, 102°46'14.8"E</named-content></named-content>; elev. 57 m; 12 Jul. 2013; J. Drescher leg.; canopy fogging in jungle rubber plantation; <named-content xmlns:xlink="http://www.w3.org/1999/xlink" content-type="dwc:institutional_code" xlink:title="Animal Ecology Group, J.-F. Blumenbach Institute of Zoology and Anthropology, University of Göttingen" xlink:href="http://grbio.org/institution/universit%C3%A4t-g%C3%B6ttingen" xlink:type="simple">GOET</named-content> 2013_BJ6.1_AraThom010N_001 (to be transferred to <named-content xmlns:xlink="http://www.w3.org/1999/xlink" content-type="dwc:institutional_code" xlink:title="Museum Zoologicum Bogoriense" xlink:href="http://grbio.org/institution/museum-zoologicum-bogoriense" xlink:type="simple">MZB</named-content>). <bold><italic>Paratypes</italic>.</bold> Indonesia – Sumatra, Jambi Province • 1♂1♀; same data as holotype; <named-content xmlns:xlink="http://www.w3.org/1999/xlink" content-type="dwc:institutional_code" xlink:title="Animal Ecology Group, J.-F. Blumenbach Institute of Zoology and Anthropology, University of Göttingen" xlink:href="http://grbio.org/institution/universit%C3%A4t-g%C3%B6ttingen" xlink:type="simple">GOET</named-content> 2013_BJ6.1_AraThom010N_002, 003 (to be transferred to <named-content xmlns:xlink="http://www.w3.org/1999/xlink" content-type="dwc:institutional_code" xlink:title="Museum Zoologicum Bogoriense" xlink:href="http://grbio.org/institution/museum-zoologicum-bogoriense" xlink:type="simple">MZB</named-content>). • 2♂♂; Batang Hari, Bajubang, Singkawang; <named-content xmlns:xlink="http://www.w3.org/1999/xlink" content-type="dwc:verbatimCoordinates" xlink:type="simple"><named-content content-type="geo-json" specific-use="{&#34;type&#34;:&#34;Point&#34;,&#34;coordinates&#34;:[103.277056,-1.785528]}" id="NCID0EJSBG" xlink:type="simple">01°47'07.9"S, 103°16'37.4"E</named-content></named-content>; elev. 56 m; 18 Jun. 2013; J. Drescher leg.; canopy fogging in jungle rubber plantation; <named-content xmlns:xlink="http://www.w3.org/1999/xlink" content-type="dwc:institutional_code" xlink:title="Animal Ecology Group, J.-F. Blumenbach Institute of Zoology and Anthropology, University of Göttingen" xlink:href="http://grbio.org/institution/universit%C3%A4t-g%C3%B6ttingen" xlink:type="simple">GOET</named-content> 2013_HJ4.2_AraThom010N_001, 002 (to be transferred to <named-content xmlns:xlink="http://www.w3.org/1999/xlink" content-type="dwc:institutional_code" xlink:title="Zoologisches Museum Hamburg" xlink:href="http://grbio.org/institution/zoologisches-museum-hamburg" xlink:type="simple">ZMH</named-content>).</p></tp:treatment-sec><tp:treatment-sec sec-type="material" id="SECID0EWSBG"><title>Other material examined.</title><p>Indonesia – Sumatra, Jambi Province • 1♀; Batang Hari, Hutan Harapan Conservation Area; <named-content xmlns:xlink="http://www.w3.org/1999/xlink" content-type="dwc:verbatimCoordinates" xlink:type="simple"><named-content content-type="geo-json" specific-use="{&#34;type&#34;:&#34;Point&#34;,&#34;coordinates&#34;:[103.343333,-2.187583]}" id="NCID0E6SBG" xlink:type="simple">02°11'15.3"S, 103°20'36.0"E</named-content></named-content>; elev. 69 m; 7 Aug. 2013; J. Drescher leg.; canopy fogging in rainforest; <named-content xmlns:xlink="http://www.w3.org/1999/xlink" content-type="dwc:institutional_code" xlink:title="Animal Ecology Group, J.-F. Blumenbach Institute of Zoology and Anthropology, University of Göttingen" xlink:href="http://grbio.org/institution/universit%C3%A4t-g%C3%B6ttingen" xlink:type="simple">GOET</named-content> 2013_HF4.1_AraThom036N_001.</p></tp:treatment-sec><tp:treatment-sec sec-type="diagnosis" id="SECID0EITBG"><title>Diagnosis.</title><p>Males are similar to <italic><tp:taxon-name><tp:taxon-name-part taxon-name-part-type="genus" reg="Nyctimus">N.</tp:taxon-name-part> <tp:taxon-name-part taxon-name-part-type="species" reg="quadripunctatus">quadripunctatus</tp:taxon-name-part></tp:taxon-name></italic>, sp. nov., in having a sickle-shaped embolus and in the general shape of the bulb, but the <abbrev xmlns:xlink="http://www.w3.org/1999/xlink" xlink:title="ventral tibial apophysis of male palp" id="ABBRID0EZTBG" xlink:type="simple">VTA</abbrev> is digitiform and free (Fig. <xref ref-type="fig" rid="F15">15A, B</xref>; vs hook-shaped, attached to <abbrev xmlns:xlink="http://www.w3.org/1999/xlink" xlink:title="retrolateral tibial apophysis of male palp" id="ABBRID0EBUBG" xlink:type="simple">RTA</abbrev> in <italic><tp:taxon-name><tp:taxon-name-part taxon-name-part-type="genus" reg="Nyctimus">N.</tp:taxon-name-part> <tp:taxon-name-part taxon-name-part-type="species" reg="quadripunctatus">quadripunctatus</tp:taxon-name-part></tp:taxon-name></italic>, Fig. <xref ref-type="fig" rid="F11">11A, B</xref>) and the <abbrev xmlns:xlink="http://www.w3.org/1999/xlink" xlink:title="retrolateral tibial apophysis of male palp" id="ABBRID0EUUBG" xlink:type="simple">RTA</abbrev> possesses a pillar-shaped ventral lobe and paired, thick spines (vs both absent). Females are distinct in having the spermathecae with a posterior extension and a short, barely noticeable CD (Fig. <xref ref-type="fig" rid="F11">11D</xref>).</p></tp:treatment-sec><tp:treatment-sec sec-type="description" id="SECID0E3UBG"><title>Description.</title><p><bold>Male</bold> (holotype 2013_BJ6.1_AraThom010N_001; Figs <xref ref-type="fig" rid="F13">13</xref>, <xref ref-type="fig" rid="F15">15A, B</xref>). Total length 2.41. Prosoma length 1.16; width 1.03. Opisthosoma length 1.25; width 1.21. Diameter of eyes: <abbrev xmlns:xlink="http://www.w3.org/1999/xlink" xlink:title="anterior median eye" id="ABBRID0EMVBG" xlink:type="simple">AME</abbrev> 0.07; <abbrev xmlns:xlink="http://www.w3.org/1999/xlink" xlink:title="anterior lateral eye" id="ABBRID0EQVBG" xlink:type="simple">ALE</abbrev> 0.15; <abbrev xmlns:xlink="http://www.w3.org/1999/xlink" xlink:title="posterior lateral eye" id="ABBRID0EUVBG" xlink:type="simple">PLE</abbrev> 0.14; <abbrev xmlns:xlink="http://www.w3.org/1999/xlink" xlink:title="posterior median eye" id="ABBRID0EYVBG" xlink:type="simple">PME</abbrev> 0.05. Interdistances between eyes: <abbrev xmlns:xlink="http://www.w3.org/1999/xlink" xlink:title="anterior median eye" id="ABBRID0E3VBG" xlink:type="simple">AME</abbrev>–<abbrev xmlns:xlink="http://www.w3.org/1999/xlink" xlink:title="anterior median eye" id="ABBRID0EAWBG" xlink:type="simple">AME</abbrev> 0.35; <abbrev xmlns:xlink="http://www.w3.org/1999/xlink" xlink:title="anterior median eye" id="ABBRID0EEWBG" xlink:type="simple">AME</abbrev>–<abbrev xmlns:xlink="http://www.w3.org/1999/xlink" xlink:title="anterior lateral eye" id="ABBRID0EIWBG" xlink:type="simple">ALE</abbrev> 0.08; <abbrev xmlns:xlink="http://www.w3.org/1999/xlink" xlink:title="anterior lateral eye" id="ABBRID0EMWBG" xlink:type="simple">ALE</abbrev>–<abbrev xmlns:xlink="http://www.w3.org/1999/xlink" xlink:title="anterior lateral eye" id="ABBRID0EQWBG" xlink:type="simple">ALE</abbrev> 0.62; <abbrev xmlns:xlink="http://www.w3.org/1999/xlink" xlink:title="posterior median eye" id="ABBRID0EUWBG" xlink:type="simple">PME</abbrev>–<abbrev xmlns:xlink="http://www.w3.org/1999/xlink" xlink:title="posterior median eye" id="ABBRID0EYWBG" xlink:type="simple">PME</abbrev> 0.32; <abbrev xmlns:xlink="http://www.w3.org/1999/xlink" xlink:title="posterior median eye" id="ABBRID0E3WBG" xlink:type="simple">PME</abbrev>–<abbrev xmlns:xlink="http://www.w3.org/1999/xlink" xlink:title="posterior lateral eye" id="ABBRID0EAXBG" xlink:type="simple">PLE</abbrev> 0.24; <abbrev xmlns:xlink="http://www.w3.org/1999/xlink" xlink:title="anterior lateral eye" id="ABBRID0EEXBG" xlink:type="simple">ALE</abbrev>–<abbrev xmlns:xlink="http://www.w3.org/1999/xlink" xlink:title="posterior lateral eye" id="ABBRID0EIXBG" xlink:type="simple">PLE</abbrev> 0.17; <abbrev xmlns:xlink="http://www.w3.org/1999/xlink" xlink:title="anterior median eye" id="ABBRID0EMXBG" xlink:type="simple">AME</abbrev>–<abbrev xmlns:xlink="http://www.w3.org/1999/xlink" xlink:title="posterior median eye" id="ABBRID0EQXBG" xlink:type="simple">PME</abbrev> 0.19; <abbrev xmlns:xlink="http://www.w3.org/1999/xlink" xlink:title="posterior lateral eye" id="ABBRID0EUXBG" xlink:type="simple">PLE</abbrev>–<abbrev xmlns:xlink="http://www.w3.org/1999/xlink" xlink:title="posterior lateral eye" id="ABBRID0EYXBG" xlink:type="simple">PLE</abbrev> 0.77. Leg measurements: leg I 3.36 (0.90, 0.29, 0.92, 0.75, 0.50); leg II 3.46 (1.04, 0.32, 0.84, 0.75, 0.51); leg III 2.11 (0.67, 0.20, 0.54, 0.38, 0.32); leg IV 2.25 (0.75, 0.18, 0.59, 0.42, 0.31). Prosoma cuboid, almost as long as wide, dark reddish brown; surface weakly granulated; laterally adorned with long macrosetae, each arising from a small tubercle. Chelicerae, and sternum coloured as pro­soma. Endites brown with white tip. Front legs brown; back legs brown except for the white femora. Opisthosoma round, dark brown with paired white bars in the middle; dorsally covered with scutum; five large sigillae present, arranged in a triangular formation.</p><fig id="F13" position="float" orientation="portrait"><object-id xmlns:xlink="http://www.w3.org/1999/xlink" content-type="doi" xlink:type="simple">10.3897/zookeys.1255.158380.figure13</object-id><object-id xmlns:xlink="http://www.w3.org/1999/xlink" content-type="arpha" xlink:type="simple">DE4AC246-69B4-52EA-AD0C-55DC24149DCE</object-id><label>Figure 13.</label><caption><p><italic><tp:taxon-name><tp:taxon-name-part taxon-name-part-type="genus" reg="Nyctimus">Nyctimus</tp:taxon-name-part> <tp:taxon-name-part taxon-name-part-type="species" reg="rendang">rendang</tp:taxon-name-part></tp:taxon-name></italic> Dhiya’ulhaq &amp; Benjamin, sp. nov., male holotype (AraThom010N_2013_BJ6.1_001). A. Habitus, dorsal view; B. Habitus, ventral view; C. Left palp, ventral view; D. Left palp, retrolateral view. Scale bars: 1 mm (A, B); 0.2 mm (C, D).</p></caption><graphic xmlns:xlink="http://www.w3.org/1999/xlink" xlink:href="zookeys-1255-095_article-158380__-g013.jpg" position="float" orientation="portrait" xlink:type="simple" id="oo_1434036.jpg"><uri content-type="original_file" xlink:type="simple">https://binary.pensoft.net/fig/1434036</uri></graphic></fig><p>Palp (Figs <xref ref-type="fig" rid="F13">13C, D</xref>, <xref ref-type="fig" rid="F15">15A, B</xref>): cymbium oval. Embolus sickle-shaped. Tegulum with a small triangular projection next to the embolus; tegular hood small. <abbrev xmlns:xlink="http://www.w3.org/1999/xlink" xlink:title="retrolateral tibial apophysis of male palp" id="ABBRID0E5YBG" xlink:type="simple">RTA</abbrev> bilobed; ventral lobe finger-shaped; dorsal lobe wide trapezoid, apically with a pair of short, thick spines. <abbrev xmlns:xlink="http://www.w3.org/1999/xlink" xlink:title="ventral tibial apophysis of male palp" id="ABBRID0ECZBG" xlink:type="simple">VTA</abbrev> long, finger-shaped, apically flexed.</p><p><bold>Female</bold> (paratype AraThom010N_2013_BJ6.1_003; Figs <xref ref-type="fig" rid="F14">14</xref>, <xref ref-type="fig" rid="F15">15C, D</xref>). Total length 3.86. Prosoma length 1.67; width 1.43. Opisthosoma length 2.19; width 2.21. Diameter of eyes: <abbrev xmlns:xlink="http://www.w3.org/1999/xlink" xlink:title="anterior median eye" id="ABBRID0ESZBG" xlink:type="simple">AME</abbrev> 0.08; <abbrev xmlns:xlink="http://www.w3.org/1999/xlink" xlink:title="anterior lateral eye" id="ABBRID0EWZBG" xlink:type="simple">ALE</abbrev> 0.18; <abbrev xmlns:xlink="http://www.w3.org/1999/xlink" xlink:title="posterior lateral eye" id="ABBRID0E1ZBG" xlink:type="simple">PLE</abbrev> 0.19; <abbrev xmlns:xlink="http://www.w3.org/1999/xlink" xlink:title="posterior median eye" id="ABBRID0E5ZBG" xlink:type="simple">PME</abbrev> 0.07. Interdis­tances between eyes: <abbrev xmlns:xlink="http://www.w3.org/1999/xlink" xlink:title="anterior median eye" id="ABBRID0EC1BG" xlink:type="simple">AME</abbrev>–<abbrev xmlns:xlink="http://www.w3.org/1999/xlink" xlink:title="anterior median eye" id="ABBRID0EG1BG" xlink:type="simple">AME</abbrev> 0.55; <abbrev xmlns:xlink="http://www.w3.org/1999/xlink" xlink:title="anterior median eye" id="ABBRID0EK1BG" xlink:type="simple">AME</abbrev>–<abbrev xmlns:xlink="http://www.w3.org/1999/xlink" xlink:title="anterior lateral eye" id="ABBRID0EO1BG" xlink:type="simple">ALE</abbrev> 0.12; <abbrev xmlns:xlink="http://www.w3.org/1999/xlink" xlink:title="anterior lateral eye" id="ABBRID0ES1BG" xlink:type="simple">ALE</abbrev>–<abbrev xmlns:xlink="http://www.w3.org/1999/xlink" xlink:title="anterior lateral eye" id="ABBRID0EW1BG" xlink:type="simple">ALE</abbrev> 0.90; <abbrev xmlns:xlink="http://www.w3.org/1999/xlink" xlink:title="posterior median eye" id="ABBRID0E11BG" xlink:type="simple">PME</abbrev>–<abbrev xmlns:xlink="http://www.w3.org/1999/xlink" xlink:title="posterior median eye" id="ABBRID0E51BG" xlink:type="simple">PME</abbrev> 0.45; <abbrev xmlns:xlink="http://www.w3.org/1999/xlink" xlink:title="posterior median eye" id="ABBRID0EC2BG" xlink:type="simple">PME</abbrev>–<abbrev xmlns:xlink="http://www.w3.org/1999/xlink" xlink:title="posterior lateral eye" id="ABBRID0EG2BG" xlink:type="simple">PLE</abbrev> 0.34; <abbrev xmlns:xlink="http://www.w3.org/1999/xlink" xlink:title="anterior lateral eye" id="ABBRID0EK2BG" xlink:type="simple">ALE</abbrev>–<abbrev xmlns:xlink="http://www.w3.org/1999/xlink" xlink:title="posterior lateral eye" id="ABBRID0EO2BG" xlink:type="simple">PLE</abbrev> 0.23; <abbrev xmlns:xlink="http://www.w3.org/1999/xlink" xlink:title="anterior median eye" id="ABBRID0ES2BG" xlink:type="simple">AME</abbrev>–<abbrev xmlns:xlink="http://www.w3.org/1999/xlink" xlink:title="posterior median eye" id="ABBRID0EW2BG" xlink:type="simple">PME</abbrev> 0.23; <abbrev xmlns:xlink="http://www.w3.org/1999/xlink" xlink:title="posterior lateral eye" id="ABBRID0E12BG" xlink:type="simple">PLE</abbrev>–<abbrev xmlns:xlink="http://www.w3.org/1999/xlink" xlink:title="posterior lateral eye" id="ABBRID0E52BG" xlink:type="simple">PLE</abbrev> 1.11. Leg measurements: leg I 4.85 (0.71, 1.01, 1.18, 0.49, 1.46); leg II -; leg III 3.05 (1.00, 0.30, 0.75, 0.54, 0.46); leg IV 3.41 (1.14, 0.32, 0.83, 0.65, 0.47). Habitus as in male, except opisthosoma not covered in scutum.</p><fig id="F14" position="float" orientation="portrait"><object-id xmlns:xlink="http://www.w3.org/1999/xlink" content-type="doi" xlink:type="simple">10.3897/zookeys.1255.158380.figure14</object-id><object-id xmlns:xlink="http://www.w3.org/1999/xlink" content-type="arpha" xlink:type="simple">898B8390-E829-5BEA-9552-A500DE688E00</object-id><label>Figure 14.</label><caption><p><italic><tp:taxon-name><tp:taxon-name-part taxon-name-part-type="genus" reg="Nyctimus">Nyctimus</tp:taxon-name-part> <tp:taxon-name-part taxon-name-part-type="species" reg="rendang">rendang</tp:taxon-name-part></tp:taxon-name></italic> Dhiya’ulhaq &amp; Benjamin, sp. nov., female paratype (AraThom010N 2013 BJ6.1 003). A. Habitus, dorsal view; B. Habitus, ventral view; C. Epigynum, ventral view; D. Epigynum, dorsal view; E. Epigynum, dorsal view, cleared. Scale bars: 1 mm (A, B); 0.2 mm (C–E).</p></caption><graphic xmlns:xlink="http://www.w3.org/1999/xlink" xlink:href="zookeys-1255-095_article-158380__-g014.jpg" position="float" orientation="portrait" xlink:type="simple" id="oo_1434037.jpg"><uri content-type="original_file" xlink:type="simple">https://binary.pensoft.net/fig/1434037</uri></graphic></fig><fig id="F15" position="float" orientation="portrait"><object-id xmlns:xlink="http://www.w3.org/1999/xlink" content-type="doi" xlink:type="simple">10.3897/zookeys.1255.158380.figure15</object-id><object-id xmlns:xlink="http://www.w3.org/1999/xlink" content-type="arpha" xlink:type="simple">969A1019-0095-589F-A037-D9F5A19F36EF</object-id><label>Figure 15.</label><caption><p><italic><tp:taxon-name><tp:taxon-name-part taxon-name-part-type="genus" reg="Nyctimus">Nyctimus</tp:taxon-name-part> <tp:taxon-name-part taxon-name-part-type="species" reg="rendang">rendang</tp:taxon-name-part></tp:taxon-name></italic> Dhiya’ulhaq &amp; Benjamin, sp. nov. A. Male holotype (AraThom010N 2013 BJ6.1 001), left palp, ventral view; B. ibid., left palp, retrolateral view; C. Female paratype (AraThom010N_2013_BJ6.1_003), epigynum, dorsal view; D. ibid., epigynum, ventral view. Abbreviations: <abbrev xmlns:xlink="http://www.w3.org/1999/xlink" xlink:title="copulatory opening" id="ABBRID0EN4BG" xlink:type="simple">CO</abbrev> = copulatory opening; E = embolus; PE = posterior extension of spermatheca; <abbrev xmlns:xlink="http://www.w3.org/1999/xlink" xlink:title="retrolateral tibial apophysis of male palp" id="ABBRID0ER4BG" xlink:type="simple">RTA</abbrev> = retrolateral tibial apophysis; SP = spine; S = spermatheca; TH = tegular hood; <abbrev xmlns:xlink="http://www.w3.org/1999/xlink" xlink:title="ventral tibial apophysis of male palp" id="ABBRID0EV4BG" xlink:type="simple">VTA</abbrev> = ventral tibial apophysis. Scale bars: 0.2 mm.</p></caption><graphic xmlns:xlink="http://www.w3.org/1999/xlink" xlink:href="zookeys-1255-095_article-158380__-g015.jpg" position="float" orientation="portrait" xlink:type="simple" id="oo_1434038.jpg"><uri content-type="original_file" xlink:type="simple">https://binary.pensoft.net/fig/1434038</uri></graphic></fig><p>Epigynum (Fig. <xref ref-type="fig" rid="F14">14C, D</xref>, <xref ref-type="fig" rid="F15">15C, D</xref>): exterior plate with irregular border. Atrium inconspicuous. <abbrev xmlns:xlink="http://www.w3.org/1999/xlink" xlink:title="copulatory opening" id="ABBRID0EI5BG" xlink:type="simple">CO</abbrev> semicircular, posteriorly facing. CD very short. Spermatheca oval, anteriorly with a large bump, posteriorly extended.</p></tp:treatment-sec><tp:treatment-sec sec-type="distribution" id="SECID0EM5BG"><title>Distribution.</title><p>Indonesia (Sumatra: Jambi) (Fig. <xref ref-type="fig" rid="F19">19</xref>).</p></tp:treatment-sec><tp:treatment-sec sec-type="remarks" id="SECID0EW5BG"><title>Remarks.</title><p>One specimen shows rounded rather than oval spermathecae (Fig. <xref ref-type="fig" rid="F14">14E</xref>) and is, thus, tentatively placed here, as no males from the same locality were found.</p></tp:treatment-sec><tp:treatment-sec><!--Section generated to contain objects referenced in tp:taxon-treatment.--><fig id="F11" position="float" orientation="portrait"><object-id xmlns:xlink="http://www.w3.org/1999/xlink" content-type="doi" xlink:type="simple">10.3897/zookeys.1255.158380.figure11</object-id><object-id xmlns:xlink="http://www.w3.org/1999/xlink" content-type="arpha" xlink:type="simple">EB817AF6-BE5E-5E4E-BB31-D4A9CEC40AB5</object-id><label>Figure 11.</label><caption><p><italic><tp:taxon-name><tp:taxon-name-part taxon-name-part-type="genus" reg="Nyctimus">Nyctimus</tp:taxon-name-part> <tp:taxon-name-part taxon-name-part-type="species" reg="quadripunctatus">quadripunctatus</tp:taxon-name-part></tp:taxon-name></italic> Dhiya’ulhaq &amp; Benjamin, sp. nov. A. Male holotype (AraThom001N_2013_HF3.2_001), right palp, mirrored, ventral view; B. ibid., <abbrev xmlns:xlink="http://www.w3.org/1999/xlink" xlink:title="retrolateral tibial apophysis of male palp" id="ABBRID0EPIBG" xlink:type="simple">RTA</abbrev>, ventro-retrolateral view; C. Female paratype (AraThom001N_2013_HF3.2_001), epigynum, ventral view; D. ibid., dorsal view. Abbreviations: CD = copulatory duct; <abbrev xmlns:xlink="http://www.w3.org/1999/xlink" xlink:title="copulatory opening" id="ABBRID0ETIBG" xlink:type="simple">CO</abbrev> = copulatory opening; E = embolus; <abbrev xmlns:xlink="http://www.w3.org/1999/xlink" xlink:title="retrolateral tibial apophysis of male palp" id="ABBRID0EXIBG" xlink:type="simple">RTA</abbrev> = retrolateral tibial apophysis; S = spermatheca; TH = tegular hood; VH = ventral hook. Scale bars: 0.2 mm.</p></caption><graphic xmlns:xlink="http://www.w3.org/1999/xlink" xlink:href="zookeys-1255-095_article-158380__-g011.jpg" position="float" orientation="portrait" xlink:type="simple" id="oo_1434034.jpg"><uri content-type="original_file" xlink:type="simple">https://binary.pensoft.net/fig/1434034</uri></graphic></fig><fig id="F19" position="float" orientation="portrait"><object-id xmlns:xlink="http://www.w3.org/1999/xlink" content-type="doi" xlink:type="simple">10.3897/zookeys.1255.158380.figure19</object-id><object-id xmlns:xlink="http://www.w3.org/1999/xlink" content-type="arpha" xlink:type="simple">25EAD12D-97A1-5D0F-B2EE-A5F83C6F9CB9</object-id><label>Figure 19.</label><caption><p>Distribution of all described <italic><tp:taxon-name><tp:taxon-name-part taxon-name-part-type="genus" reg="Nyctimus">Nyctimus</tp:taxon-name-part></tp:taxon-name></italic> and <italic><tp:taxon-name><tp:taxon-name-part taxon-name-part-type="genus" reg="Zametopina">Zametopina</tp:taxon-name-part></tp:taxon-name></italic> (<tp:taxon-name><tp:taxon-name-part taxon-name-part-type="order">Araneae</tp:taxon-name-part></tp:taxon-name>: <tp:taxon-name><tp:taxon-name-part taxon-name-part-type="family">Thomisidae</tp:taxon-name-part></tp:taxon-name>) species. Grey circles surrounding white dots indicate species collected from the same or very closely located sampling points in Brunei, Sabah (Malaysia), and Jambi (Indonesia).</p></caption><graphic xmlns:xlink="http://www.w3.org/1999/xlink" xlink:href="zookeys-1255-095_article-158380__-g019.jpg" position="float" orientation="portrait" xlink:type="simple" id="oo_1434042.jpg"><uri content-type="original_file" xlink:type="simple">https://binary.pensoft.net/fig/1434042</uri></graphic></fig></tp:treatment-sec></tp:taxon-treatment>
