# Supplementary material for: ﻿Taxonomic notes on the crab-spider genera Nyctimus Thorell, 1877 and Zametopina Simon, 1909 (Araneae, Thomisidae) with descriptions of six new species from Southeast Asia
Source: Zookeys. 2025 Oct 9;1255:95–125. doi: 10.3897/zookeys.1255.158380 (PMC12531826; doi:10.3897/zookeys.1255.158380)
Supplement: XML Treatment for Zametopina [file zookeys.1255.158380-treatment9.xml]

<!DOCTYPE tp:taxon-treatment
  PUBLIC "-//TaxonX//DTD Taxonomic Treatment Publishing DTD v0 20100105//EN" "tax-treatment-NSO.dtd">
<tp:taxon-treatment xmlns:tp="http://www.plazi.org/taxpub"><tp:treatment-meta><kwd-group><label>Taxon classification</label><kwd>
                <named-content content-type="kingdom">Animalia</named-content>
              </kwd><kwd>
                <named-content content-type="order">Araneae</named-content>
              </kwd><kwd>
                <named-content content-type="family">Thomisidae</named-content>
              </kwd></kwd-group><mixed-citation publication-type="journal"><person-group><name><surname>Benjamin</surname><given-names>Suresh P.</given-names></name><name><surname>Dhiya’ulhaq</surname><given-names>Naufal Urfi</given-names></name><name><surname>Deeleman-Reinhold</surname><given-names>Christa</given-names></name><name><surname>Buchori</surname><given-names>Damayanti</given-names></name><name><surname>Hidayat</surname><given-names>Purnama</given-names></name><name><surname>Scheu</surname><given-names>Stefan</given-names></name><name><surname>Drescher</surname><given-names>Jochen</given-names></name></person-group><article-title>﻿Taxonomic notes on the crab-spider genera <italic><tp:taxon-name><tp:taxon-name-part taxon-name-part-type="genus" reg="Nyctimus">Nyctimus</tp:taxon-name-part></tp:taxon-name></italic> Thorell, 1877 and <italic><tp:taxon-name><tp:taxon-name-part taxon-name-part-type="genus" reg="Zametopina">Zametopina</tp:taxon-name-part></tp:taxon-name></italic> Simon, 1909 (<tp:taxon-name><tp:taxon-name-part taxon-name-part-type="order">Araneae</tp:taxon-name-part></tp:taxon-name>, <tp:taxon-name><tp:taxon-name-part taxon-name-part-type="family">Thomisidae</tp:taxon-name-part></tp:taxon-name>) with descriptions of six new species from Southeast Asia</article-title><source>Zookeys</source><day>09</day><month>10</month><year>2025</year><volume>1255</volume><fpage>95</fpage><lpage>125</lpage><pub-id pub-id-type="doi">10.3897/zookeys.1255.158380</pub-id></mixed-citation></tp:treatment-meta><tp:nomenclature><label>﻿</label><tp:taxon-name><object-id xmlns:xlink="http://www.w3.org/1999/xlink" content-type="arpha" xlink:type="simple">68082F37-4A2F-5D83-A03E-FE75127061E0</object-id>
              <tp:taxon-name-part taxon-name-part-type="genus" reg="Zametopina">Zametopina</tp:taxon-name-part>
            </tp:taxon-name><tp:taxon-authority>Simon, 1909</tp:taxon-authority></tp:nomenclature><tp:treatment-sec sec-type="type species" id="SECID0ENJAI"><title>Type species.</title><p><italic><tp:taxon-name><tp:taxon-name-part taxon-name-part-type="genus" reg="Zametopina">Zametopina</tp:taxon-name-part> <tp:taxon-name-part taxon-name-part-type="species" reg="calceata">calceata</tp:taxon-name-part></tp:taxon-name></italic> Simon, 1909.</p></tp:treatment-sec><tp:treatment-sec sec-type="diagnosis" id="SECID0E5JAI"><title>Diagnosis.</title><p><italic><tp:taxon-name><tp:taxon-name-part taxon-name-part-type="genus" reg="Zametopina">Zametopina</tp:taxon-name-part></tp:taxon-name></italic> is similar to <italic><tp:taxon-name><tp:taxon-name-part taxon-name-part-type="genus" reg="Nyctimus">Nyctimus</tp:taxon-name-part></tp:taxon-name></italic> in habitus, differing in the presence of a unique denticulate process next to the embolus on the male palp (DP in Fig. <xref ref-type="fig" rid="F18">18B</xref>). No other oriental thomisid genus possesses this structure. For a detailed diagnosis see <xref ref-type="bibr" rid="B16">Tang et al. (2010)</xref>.</p><fig id="F18" position="float" orientation="portrait"><object-id xmlns:xlink="http://www.w3.org/1999/xlink" content-type="doi" xlink:type="simple">10.3897/zookeys.1255.158380.figure18</object-id><object-id xmlns:xlink="http://www.w3.org/1999/xlink" content-type="arpha" xlink:type="simple">83A969E3-B687-5203-8A20-2C08426D5A0F</object-id><label>Figure 18.</label><caption><p><italic><tp:taxon-name><tp:taxon-name-part taxon-name-part-type="genus" reg="Zametopina">Zametopina</tp:taxon-name-part> <tp:taxon-name-part taxon-name-part-type="species" reg="wanliae">wanliae</tp:taxon-name-part></tp:taxon-name></italic> Lin &amp; Li, 2023, male (MCZ6652). A. Habitus, dorsal view; B. Left palp, ventral view; C. Left palpal tibia, retrolateral view. Abbreviations: DP = denticulate process; E = embolus; <abbrev xmlns:xlink="http://www.w3.org/1999/xlink" xlink:title="retrolateral tibial apophysis of male palp" id="ABBRID0ENLAI" xlink:type="simple">RTA</abbrev> = retrolateral tibial apophysis; TH = tegular hood; <abbrev xmlns:xlink="http://www.w3.org/1999/xlink" xlink:title="ventral tibial apophysis of male palp" id="ABBRID0ERLAI" xlink:type="simple">VTA</abbrev> = ventral tibial apophysis. Scale bars: 0.5 mm (A); 0.2 mm (B, C).</p></caption><graphic xmlns:xlink="http://www.w3.org/1999/xlink" xlink:href="zookeys-1255-095_article-158380__-g018.jpg" position="float" orientation="portrait" xlink:type="simple" id="oo_1434041.jpg"><uri content-type="original_file" xlink:type="simple">https://binary.pensoft.net/fig/1434041</uri></graphic></fig></tp:treatment-sec><tp:treatment-sec sec-type="Species composition" id="SECID0E1LAI"><title>Species composition.</title><p><italic><tp:taxon-name><tp:taxon-name-part taxon-name-part-type="genus" reg="Zametopina">Zametopina</tp:taxon-name-part> <tp:taxon-name-part taxon-name-part-type="species" reg="calceata">calceata</tp:taxon-name-part></tp:taxon-name></italic> Simon, 1909 and <italic><tp:taxon-name><tp:taxon-name-part taxon-name-part-type="genus" reg="Zametopina">Zametopina</tp:taxon-name-part> <tp:taxon-name-part taxon-name-part-type="species" reg="wanliae">wanliae</tp:taxon-name-part></tp:taxon-name></italic> Lin &amp; Li, 2023.</p></tp:treatment-sec><ref-list><ref id="B16"><mixed-citation xmlns:xlink="http://www.w3.org/1999/xlink" xlink:type="simple"><person-group><name name-style="western"><surname>Tang</surname><given-names>G</given-names></name><name name-style="western"><surname>Blick</surname><given-names>T</given-names></name><name name-style="western"><surname>Ono</surname><given-names>H</given-names></name></person-group> (<year>2010</year>) <article-title>Rediscovery of an obscure spider genus <italic><tp:taxon-name><tp:taxon-name-part taxon-name-part-type="genus">Zametopina</tp:taxon-name-part></tp:taxon-name></italic> Simon, 1909 (<tp:taxon-name><tp:taxon-name-part taxon-name-part-type="order">Araneae</tp:taxon-name-part></tp:taxon-name>, <tp:taxon-name><tp:taxon-name-part taxon-name-part-type="family">Thomisidae</tp:taxon-name-part></tp:taxon-name>) from Yunnan, China.</article-title><source>Bulletin of the National Museum of Nature and Science Tokyo (A)</source><volume>36</volume>: <fpage>65</fpage>–<lpage>70</lpage>.</mixed-citation></ref></ref-list></tp:taxon-treatment>
