# Supplementary material for: ﻿Taxonomic notes on the crab-spider genera Nyctimus Thorell, 1877 and Zametopina Simon, 1909 (Araneae, Thomisidae) with descriptions of six new species from Southeast Asia
Source: Zookeys. 2025 Oct 9;1255:95–125. doi: 10.3897/zookeys.1255.158380 (PMC12531826; doi:10.3897/zookeys.1255.158380)
Supplement: XML Treatment for Zametopina wanliae [file zookeys.1255.158380-treatment11.xml]

<!DOCTYPE tp:taxon-treatment
  PUBLIC "-//TaxonX//DTD Taxonomic Treatment Publishing DTD v0 20100105//EN" "tax-treatment-NSO.dtd">
<tp:taxon-treatment xmlns:tp="http://www.plazi.org/taxpub"><tp:treatment-meta><kwd-group><label>Taxon classification</label><kwd>
                <named-content content-type="kingdom">Animalia</named-content>
              </kwd><kwd>
                <named-content content-type="order">Araneae</named-content>
              </kwd><kwd>
                <named-content content-type="family">Thomisidae</named-content>
              </kwd></kwd-group><mixed-citation publication-type="journal"><person-group><name><surname>Benjamin</surname><given-names>Suresh P.</given-names></name><name><surname>Dhiya’ulhaq</surname><given-names>Naufal Urfi</given-names></name><name><surname>Deeleman-Reinhold</surname><given-names>Christa</given-names></name><name><surname>Buchori</surname><given-names>Damayanti</given-names></name><name><surname>Hidayat</surname><given-names>Purnama</given-names></name><name><surname>Scheu</surname><given-names>Stefan</given-names></name><name><surname>Drescher</surname><given-names>Jochen</given-names></name></person-group><article-title>﻿Taxonomic notes on the crab-spider genera <italic><tp:taxon-name><tp:taxon-name-part taxon-name-part-type="genus" reg="Nyctimus">Nyctimus</tp:taxon-name-part></tp:taxon-name></italic> Thorell, 1877 and <italic><tp:taxon-name><tp:taxon-name-part taxon-name-part-type="genus" reg="Zametopina">Zametopina</tp:taxon-name-part></tp:taxon-name></italic> Simon, 1909 (<tp:taxon-name><tp:taxon-name-part taxon-name-part-type="order">Araneae</tp:taxon-name-part></tp:taxon-name>, <tp:taxon-name><tp:taxon-name-part taxon-name-part-type="family">Thomisidae</tp:taxon-name-part></tp:taxon-name>) with descriptions of six new species from Southeast Asia</article-title><source>Zookeys</source><day>09</day><month>10</month><year>2025</year><volume>1255</volume><fpage>95</fpage><lpage>125</lpage><pub-id pub-id-type="doi">10.3897/zookeys.1255.158380</pub-id></mixed-citation></tp:treatment-meta><tp:nomenclature><label>﻿</label><tp:taxon-name><object-id xmlns:xlink="http://www.w3.org/1999/xlink" content-type="arpha" xlink:type="simple">83804B74-7CD8-5BBE-9E96-196B32D20079</object-id>
              <tp:taxon-name-part taxon-name-part-type="genus" reg="Zametopina">Zametopina</tp:taxon-name-part>
              <tp:taxon-name-part taxon-name-part-type="species" reg="wanliae">wanliae</tp:taxon-name-part>
            </tp:taxon-name><tp:taxon-authority>Lin &amp; Li, 2023</tp:taxon-authority><xref ref-type="fig" rid="F18">Fig. 18</xref><tp:nomenclature-citation-list><tp:nomenclature-citation><tp:taxon-name>
                  <tp:taxon-name-part taxon-name-part-type="genus" reg="Zametopina">Zametopina</tp:taxon-name-part> <tp:taxon-name-part taxon-name-part-type="species" reg="wanliae">wanliae</tp:taxon-name-part></tp:taxon-name><comment>Lin &amp; Li, 2023 in <xref ref-type="bibr" rid="B8">Lin et al. (2023)</xref>: 79, figs 68A, B, 69I.</comment></tp:nomenclature-citation></tp:nomenclature-citation-list></tp:nomenclature><tp:treatment-sec sec-type="material" id="SECID0E4SAI"><title>Material examined.</title><p>Thailand – Chaiyaphum Province • 2♂♂; Tat Ton National Park, Tat Fa Waterfall; <named-content xmlns:xlink="http://www.w3.org/1999/xlink" content-type="dwc:verbatimCoordinates" xlink:type="simple"><named-content content-type="geo-json" specific-use="{&#34;type&#34;:&#34;Point&#34;,&#34;coordinates&#34;:[102.097583,15.940967]}" id="NCID0EGTAI" xlink:type="simple">15°56.458'N, 102°5.855'E</named-content></named-content>; elev. 600–700 m; 7. And 8. Mar. 2007; Tawit Jarupan et al. leg.; canopy fogging in rainforest; <named-content xmlns:xlink="http://www.w3.org/1999/xlink" content-type="dwc:institutional_code" xlink:title="Museum of Comparative Zoology" xlink:href="http://grbio.org/institution/museum-comparative-zoology" xlink:type="simple">MCZ</named-content> MCZ128814, MCZ6652.</p></tp:treatment-sec><tp:treatment-sec sec-type="diagnosis" id="SECID0EPTAI"><title>Diagnosis.</title><p>See <xref ref-type="bibr" rid="B8">Lin et al. (2023)</xref>.</p></tp:treatment-sec><tp:treatment-sec sec-type="description" id="SECID0EZTAI"><title>Description.</title><p><bold>Male</bold> (MCZ6652; Fig. <xref ref-type="fig" rid="F18">18</xref>). Total length 2.44. Prosoma length 1.22; width 1.14. Opisthosoma length 1.22; width 1.40. Diameter of eyes: <abbrev xmlns:xlink="http://www.w3.org/1999/xlink" xlink:title="anterior median eye" id="ABBRID0EFUAI" xlink:type="simple">AME</abbrev> 0.09; <abbrev xmlns:xlink="http://www.w3.org/1999/xlink" xlink:title="anterior lateral eye" id="ABBRID0EJUAI" xlink:type="simple">ALE</abbrev> 0.15; <abbrev xmlns:xlink="http://www.w3.org/1999/xlink" xlink:title="posterior lateral eye" id="ABBRID0ENUAI" xlink:type="simple">PLE</abbrev> 0.12; <abbrev xmlns:xlink="http://www.w3.org/1999/xlink" xlink:title="posterior median eye" id="ABBRID0ERUAI" xlink:type="simple">PME</abbrev> 0.09. Interdistances between eyes: <abbrev xmlns:xlink="http://www.w3.org/1999/xlink" xlink:title="anterior median eye" id="ABBRID0EVUAI" xlink:type="simple">AME</abbrev>–<abbrev xmlns:xlink="http://www.w3.org/1999/xlink" xlink:title="anterior median eye" id="ABBRID0EZUAI" xlink:type="simple">AME</abbrev> 0.30; <abbrev xmlns:xlink="http://www.w3.org/1999/xlink" xlink:title="anterior median eye" id="ABBRID0E4UAI" xlink:type="simple">AME</abbrev>–<abbrev xmlns:xlink="http://www.w3.org/1999/xlink" xlink:title="anterior lateral eye" id="ABBRID0EBVAI" xlink:type="simple">ALE</abbrev> 0.13; <abbrev xmlns:xlink="http://www.w3.org/1999/xlink" xlink:title="anterior lateral eye" id="ABBRID0EFVAI" xlink:type="simple">ALE</abbrev>–<abbrev xmlns:xlink="http://www.w3.org/1999/xlink" xlink:title="anterior lateral eye" id="ABBRID0EJVAI" xlink:type="simple">ALE</abbrev> 0.69; <abbrev xmlns:xlink="http://www.w3.org/1999/xlink" xlink:title="posterior median eye" id="ABBRID0ENVAI" xlink:type="simple">PME</abbrev>–<abbrev xmlns:xlink="http://www.w3.org/1999/xlink" xlink:title="posterior median eye" id="ABBRID0ERVAI" xlink:type="simple">PME</abbrev> 0.37; <abbrev xmlns:xlink="http://www.w3.org/1999/xlink" xlink:title="posterior median eye" id="ABBRID0EVVAI" xlink:type="simple">PME</abbrev>–<abbrev xmlns:xlink="http://www.w3.org/1999/xlink" xlink:title="posterior lateral eye" id="ABBRID0EZVAI" xlink:type="simple">PLE</abbrev> 0.35; <abbrev xmlns:xlink="http://www.w3.org/1999/xlink" xlink:title="anterior lateral eye" id="ABBRID0E4VAI" xlink:type="simple">ALE</abbrev>–<abbrev xmlns:xlink="http://www.w3.org/1999/xlink" xlink:title="posterior lateral eye" id="ABBRID0EBWAI" xlink:type="simple">PLE</abbrev> 0.23; <abbrev xmlns:xlink="http://www.w3.org/1999/xlink" xlink:title="anterior median eye" id="ABBRID0EFWAI" xlink:type="simple">AME</abbrev>–<abbrev xmlns:xlink="http://www.w3.org/1999/xlink" xlink:title="posterior median eye" id="ABBRID0EJWAI" xlink:type="simple">PME</abbrev> 0.07; <abbrev xmlns:xlink="http://www.w3.org/1999/xlink" xlink:title="posterior lateral eye" id="ABBRID0ENWAI" xlink:type="simple">PLE</abbrev>–<abbrev xmlns:xlink="http://www.w3.org/1999/xlink" xlink:title="posterior lateral eye" id="ABBRID0ERWAI" xlink:type="simple">PLE</abbrev> 0.85.</p><p>For a complete description, see <xref ref-type="bibr" rid="B8">Lin et al. (2023)</xref>.</p></tp:treatment-sec><tp:treatment-sec sec-type="distribution" id="SECID0E2WAI"><title>Distribution.</title><p>Vietnam (Vĩnh Phúc), Thailand (Chaiyaphum [new record]) (Fig. <xref ref-type="fig" rid="F19">19</xref>).</p></tp:treatment-sec><tp:treatment-sec><!--Section generated to contain objects referenced in tp:taxon-treatment.--><fig id="F18" position="float" orientation="portrait"><object-id xmlns:xlink="http://www.w3.org/1999/xlink" content-type="doi" xlink:type="simple">10.3897/zookeys.1255.158380.figure18</object-id><object-id xmlns:xlink="http://www.w3.org/1999/xlink" content-type="arpha" xlink:type="simple">83A969E3-B687-5203-8A20-2C08426D5A0F</object-id><label>Figure 18.</label><caption><p><italic><tp:taxon-name><tp:taxon-name-part taxon-name-part-type="genus" reg="Zametopina">Zametopina</tp:taxon-name-part> <tp:taxon-name-part taxon-name-part-type="species" reg="wanliae">wanliae</tp:taxon-name-part></tp:taxon-name></italic> Lin &amp; Li, 2023, male (MCZ6652). A. Habitus, dorsal view; B. Left palp, ventral view; C. Left palpal tibia, retrolateral view. Abbreviations: DP = denticulate process; E = embolus; <abbrev xmlns:xlink="http://www.w3.org/1999/xlink" xlink:title="retrolateral tibial apophysis of male palp" id="ABBRID0ENLAI" xlink:type="simple">RTA</abbrev> = retrolateral tibial apophysis; TH = tegular hood; <abbrev xmlns:xlink="http://www.w3.org/1999/xlink" xlink:title="ventral tibial apophysis of male palp" id="ABBRID0ERLAI" xlink:type="simple">VTA</abbrev> = ventral tibial apophysis. Scale bars: 0.5 mm (A); 0.2 mm (B, C).</p></caption><graphic xmlns:xlink="http://www.w3.org/1999/xlink" xlink:href="zookeys-1255-095_article-158380__-g018.jpg" position="float" orientation="portrait" xlink:type="simple" id="oo_1434041.jpg"><uri content-type="original_file" xlink:type="simple">https://binary.pensoft.net/fig/1434041</uri></graphic></fig><fig id="F19" position="float" orientation="portrait"><object-id xmlns:xlink="http://www.w3.org/1999/xlink" content-type="doi" xlink:type="simple">10.3897/zookeys.1255.158380.figure19</object-id><object-id xmlns:xlink="http://www.w3.org/1999/xlink" content-type="arpha" xlink:type="simple">25EAD12D-97A1-5D0F-B2EE-A5F83C6F9CB9</object-id><label>Figure 19.</label><caption><p>Distribution of all described <italic><tp:taxon-name><tp:taxon-name-part taxon-name-part-type="genus" reg="Nyctimus">Nyctimus</tp:taxon-name-part></tp:taxon-name></italic> and <italic><tp:taxon-name><tp:taxon-name-part taxon-name-part-type="genus" reg="Zametopina">Zametopina</tp:taxon-name-part></tp:taxon-name></italic> (<tp:taxon-name><tp:taxon-name-part taxon-name-part-type="order">Araneae</tp:taxon-name-part></tp:taxon-name>: <tp:taxon-name><tp:taxon-name-part taxon-name-part-type="family">Thomisidae</tp:taxon-name-part></tp:taxon-name>) species. Grey circles surrounding white dots indicate species collected from the same or very closely located sampling points in Brunei, Sabah (Malaysia), and Jambi (Indonesia).</p></caption><graphic xmlns:xlink="http://www.w3.org/1999/xlink" xlink:href="zookeys-1255-095_article-158380__-g019.jpg" position="float" orientation="portrait" xlink:type="simple" id="oo_1434042.jpg"><uri content-type="original_file" xlink:type="simple">https://binary.pensoft.net/fig/1434042</uri></graphic></fig></tp:treatment-sec><ref-list><ref id="B8"><mixed-citation xmlns:xlink="http://www.w3.org/1999/xlink" xlink:type="simple"><person-group><name name-style="western"><surname>Lin</surname><given-names>YJ</given-names></name><name name-style="western"><surname>Li</surname><given-names>SQ</given-names></name><name name-style="western"><surname>Pham</surname><given-names>DS</given-names></name></person-group> (<year>2023</year>) <article-title>Taxonomic notes on some spider species (<tp:taxon-name><tp:taxon-name-part taxon-name-part-type="class">Arachnida</tp:taxon-name-part></tp:taxon-name>: <tp:taxon-name><tp:taxon-name-part taxon-name-part-type="order">Araneae</tp:taxon-name-part></tp:taxon-name>) from China and Vietnam.</article-title><source>Zoological Systematics</source><volume>48</volume>(<issue>1</issue>): <fpage>1</fpage>–<lpage>99</lpage>. <ext-link xlink:href="10.11865/zs.2023101" ext-link-type="doi" xlink:type="simple">https://doi.org/10.11865/zs.2023101</ext-link></mixed-citation></ref></ref-list></tp:taxon-treatment>
